# Supplementary material for: Genomic-assisted refinement of heterotic groups in short-duration maturing tropical yellow and orange maize inbred lines
Source: BMC Agric. 2026 Mar 4;2(1):9. doi: 10.1186/s44399-026-00032-2 (PMC12980660; doi:10.1186/s44399-026-00032-2)
Supplement: Supplementary file 2 — Supplementary Material 2 [file 44399_2026_32_MOESM2_ESM.xlsx]

## Sheet: Table S1
Table S1: List of source population of the inbred lines, maturity group, kernel color, and the number of lines
Pedigree	Maturity	Kernel color	Number of inbred
2009 TZE OR1 DT STR	Early	Orange	37
2009 TZE OR2 DT STR QPM	Early	Orange	46
DTE STR-Y Syn Pop C4	Early	Yellow	207
TZE Comp5-Y C6	Early	Yellow	20
TZEI 11 x TZEI 8	Early	Yellow	66
TZEI 17 X TZEI 11	Early	Yellow	5
TZEIOR 9 x TZEIOR 108	Early	Orange	47
TZEIOR 9 x TZEIOR 56	Early	Orange	66
TZE-Y Pop DT C5 STR C5	Early	Yellow	105
TZE-Y POP STR 106	Early	Yellow	29
TZE-Y Pop STR C0	Early	Yellow	20
2009 TZEE-OR2 STR QPM	Extra-Early	Orange	62
2009 TZEE-ORI STR	Extra-Early	Orange	157
99 TZEE-Y POP STR QPM	Extra-Early	Yellow	60
TZdEEI 12 x TZEEI 100	Extra-Early	Orange	69
TZdEEI 12 x TZEEI 95	Extra-Early	Orange	122
TZdEEI 7 x TZdEEI 12	Extra-Early	Orange	140
TZEEI 100 x TZEEI 95	Extra-Early	Orange	39
TZEE-Y POP HDT C1	Extra-Early	Yellow	4
TZEE-Y POP HDT C1 STR C5	Extra-Early	Yellow	89
TZEE-Y POP STR 106	Extra-Early	Yellow	11
TZEE-Y Pop STR C0	Extra-Early	Yellow	11
TZEE-Y SR BC1 x 9450 STR	Extra-Early	Yellow	25
Total			1437

## Sheet: Table S2
Table S1. Marker diversity indices of 2092 markers, covering polymorphic information content, minor allele frequency, observed and expected heterozygosity
Parameter	Polymorphic Information content	Minor allele frequency	Observed heterozygosity	Expected heterozygosity
Min	0.003	0.05	0	0
Max	0.5	0.5	0.206	0.5
Average	0.328	0.265	0.032	0.315

## Sheet: Table S3
Table S2: Average divergence of 1437 yellow and orange tropical inbred lines from 2092 SNP markers
maturity	InbredID	AverageDistance	color	Final_HG	Q.matrix group	DAPC group	Phylogenetic group	Q.matrix groups (no admixt)
early	TZEIOR108	0.53	orange	G1S1	1	3	1	1
early	TZEIOR510	0.53	orange	G1S1	1	3	1	1
early	TZEIOR515	0.53	orange	G1S1	1	3	1	1
early	TZEIOR634	0.53	orange	G1S1	1	3	1	1
early	TZEIOR689	0.53	orange	G1S1	1	3	1	1
early	TZEIOR69	0.53	orange	G1S1	1	3	1	1
early	TZEIOR76	0.53	orange	G1S1	1	3	1	1
early	TZEIOR88	0.53	orange	G1S1	1	3	1	1
early	TZEIOR501	0.52	orange	G1S1	1	3	1	1
early	TZEIOR503	0.52	orange	G1S1	1	3	1	1
early	TZEIOR507	0.52	orange	G1S1	1	3	1	1
early	TZEIOR511	0.52	orange	G1S1	1	3	1	1
early	TZEIOR513	0.52	orange	G1S1	1	3	1	1
early	TZEIOR514	0.52	orange	G1S1	1	3	1	1
early	TZEIOR516	0.52	orange	G1S1	1	3	1	1
early	TZEIOR517	0.52	orange	G1S1	1	3	1	1
early	TZEIOR519	0.52	orange	G1S1	1	3	1	1
early	TZEIOR520	0.52	orange	G1S1	1	3	1	1
early	TZEIOR523	0.52	orange	G1S1	1	3	1	1
early	TZEIOR524	0.52	orange	G1S1	1	3	1	1
early	TZEIOR527	0.52	orange	G1S1	1	3	1	1
early	TZEIOR529	0.52	orange	G1S1	1	3	1	1
early	TZEIOR531	0.52	orange	G1S1	1	3	1	1
early	TZEIOR532	0.52	orange	G1S1	1	3	1	1
early	TZEIOR55	0.52	orange	G1S1	1	3	1	1
early	TZEIOR56	0.52	orange	G1S1	1	3	1	1
early	TZEIOR58	0.52	orange	G1S1	1	3	1	1
early	TZEIOR59	0.52	orange	G1S1	1	3	1	1
early	TZEIOR597	0.52	orange	G1S1	1	3	1	1
early	TZEIOR60	0.52	orange	G1S1	1	3	1	1
early	TZEIOR600	0.52	orange	G1S1	1	3	1	1
early	TZEIOR61	0.52	orange	G1S1	1	3	1	1
early	TZEIOR611	0.52	orange	G1S1	1	3	1	1
early	TZEIOR612	0.52	orange	G1S1	1	3	1	1
early	TZEIOR613	0.52	orange	G1S1	1	3	1	1
early	TZEIOR615	0.52	orange	G1S1	1	3	1	1
early	TZEIOR616	0.52	orange	G1S1	1	3	1	1
early	TZEIOR617	0.52	orange	G1S1	1	3	1	1
early	TZEIOR618	0.52	orange	G1S1	1	3	1	1
early	TZEIOR619	0.52	orange	G1S1	1	3	1	1
early	TZEIOR62	0.52	orange	G1S1	1	3	1	1
early	TZEIOR621	0.52	orange	G1S1	1	3	1	1
early	TZEIOR627	0.52	orange	G1S1	1	3	1	1
early	TZEIOR628	0.52	orange	G1S1	1	3	1	1
early	TZEIOR63	0.52	orange	G1S1	1	3	1	1
early	TZEIOR631	0.52	orange	G1S1	1	3	1	1
early	TZEIOR632	0.52	orange	G1S1	1	3	1	1
early	TZEIOR633	0.52	orange	G1S1	1	3	1	1
early	TZEIOR636	0.52	orange	G1S1	1	3	1	1
early	TZEIOR638	0.52	orange	G1S1	1	3	1	1
early	TZEIOR64	0.52	orange	G1S1	1	3	1	1
early	TZEIOR649	0.52	orange	G1S1	1	3	1	1
early	TZEIOR65	0.52	orange	G1S1	1	3	1	1
early	TZEIOR650	0.52	orange	G1S1	1	3	1	1
early	TZEIOR651	0.52	orange	G1S1	1	3	1	1
early	TZEIOR656	0.52	orange	G1S1	1	3	1	1
early	TZEIOR664	0.52	orange	G1S1	1	3	1	1
early	TZEIOR665	0.52	orange	G1S1	1	3	1	1
early	TZEIOR666	0.52	orange	G1S1	1	3	1	1
early	TZEIOR667	0.52	orange	G1S1	1	3	1	1
early	TZEIOR668	0.52	orange	G1S1	1	3	1	1
early	TZEIOR669	0.52	orange	G1S1	1	3	1	1
early	TZEIOR670	0.52	orange	G1S1	1	3	1	1
early	TZEIOR671	0.52	orange	G1S1	1	3	1	1
early	TZEIOR672	0.52	orange	G1S1	1	3	1	1
early	TZEIOR673	0.52	orange	G1S1	1	3	1	1
early	TZEIOR674	0.52	orange	G1S1	1	3	1	1
early	TZEIOR675	0.52	orange	G1S1	1	3	1	1
early	TZEIOR676	0.52	orange	G1S1	1	3	1	1
early	TZEIOR679	0.52	orange	G1S1	1	3	1	1
early	TZEIOR68	0.52	orange	G1S1	1	3	1	1
early	TZEIOR680	0.52	orange	G1S1	1	3	1	1
early	TZEIOR684	0.52	orange	G1S1	1	3	1	1
early	TZEIOR70	0.52	orange	G1S1	1	3	1	1
early	TZEIOR71	0.52	orange	G1S1	1	3	1	1
early	TZEIOR72	0.52	orange	G1S1	1	3	1	1
early	TZEIOR73	0.52	orange	G1S1	1	3	1	1
early	TZEIOR74	0.52	orange	G1S1	1	3	1	1
early	TZEIOR75	0.52	orange	G1S1	1	3	1	1
early	TZEIOR77	0.52	orange	G1S1	1	3	1	1
early	TZEIOR78	0.52	orange	G1S1	1	3	1	1
early	TZEIOR79	0.52	orange	G1S1	1	3	1	1
early	TZEIOR8	0.52	orange	G1S1	1	3	1	1
early	TZEIOR80	0.52	orange	G1S1	1	3	1	1
early	TZEIOR82	0.52	orange	G1S1	1	3	1	1
early	TZEIOR83	0.52	orange	G1S1	1	3	1	1
early	TZEIOR84	0.52	orange	G1S1	1	3	1	1
early	TZEIOR86	0.52	orange	G1S1	1	3	1	1
early	TZEIOR87	0.52	orange	G1S1	1	3	1	1
early	TZEIOR89	0.52	orange	G1S1	1	3	1	1
early	TZEIOR91	0.52	orange	G1S1	1	3	1	1
early	TZEIOR506	0.51	orange	G1S1	1	3	1	1
early	TZEIOR508	0.51	orange	G1S1	1	3	1	1
early	TZEIOR509	0.51	orange	G1S1	1	3	1	1
early	TZEIOR512	0.51	orange	G1S1	1	3	1	1
early	TZEIOR518	0.51	orange	G1S1	1	3	1	1
early	TZEIOR521	0.51	orange	G1S1	1	3	1	1
early	TZEIOR522	0.51	orange	G1S1	1	3	1	1
early	TZEIOR525	0.51	orange	G1S1	1	3	1	1
early	TZEIOR526	0.51	orange	G1S1	1	3	1	1
early	TZEIOR528	0.51	orange	G1S1	1	3	1	1
early	TZEIOR530	0.51	orange	G1S1	1	3	1	1
early	TZEIOR591	0.51	orange	G1S1	1	3	1	1
early	TZEIOR592	0.51	orange	G1S1	1	3	1	1
early	TZEIOR593	0.51	orange	G1S1	1	3	1	1
early	TZEIOR594	0.51	orange	G1S1	1	3	1	1
early	TZEIOR595	0.51	orange	G1S1	1	3	1	1
early	TZEIOR596	0.51	orange	G1S1	1	3	1	1
early	TZEIOR6	0.51	orange	G1S1	1	3	1	1
early	TZEIOR603	0.51	orange	G1S1	1	3	1	1
early	TZEIOR614	0.51	orange	G1S1	1	3	1	1
early	TZEIOR620	0.51	orange	G1S1	1	3	1	1
early	TZEIOR622	0.51	orange	G1S1	1	3	1	1
early	TZEIOR624	0.51	orange	G1S1	1	3	1	1
early	TZEIOR625	0.51	orange	G1S1	1	3	1	1
early	TZEIOR626	0.51	orange	G1S1	1	3	1	1
early	TZEIOR629	0.51	orange	G1S1	1	3	1	1
early	TZEIOR630	0.51	orange	G1S1	1	3	1	1
early	TZEIOR635	0.51	orange	G1S1	1	3	1	1
early	TZEIOR637	0.51	orange	G1S1	1	3	1	1
early	TZEIOR640	0.51	orange	G1S1	1	3	1	1
early	TZEIOR641	0.51	orange	G1S1	1	3	1	1
early	TZEIOR642	0.51	orange	G1S1	1	3	1	1
early	TZEIOR643	0.51	orange	G1S1	1	3	1	1
early	TZEIOR644	0.51	orange	G1S1	1	3	1	1
early	TZEIOR645	0.51	orange	G1S1	1	3	1	1
early	TZEIOR646	0.51	orange	G1S1	1	3	1	1
early	TZEIOR647	0.51	orange	G1S1	1	3	1	1
early	TZEIOR648	0.51	orange	G1S1	1	3	1	1
early	TZEIOR653	0.51	orange	G1S1	1	3	1	1
early	TZEIOR658	0.51	orange	G1S1	1	3	1	1
early	TZEIOR659	0.51	orange	G1S1	1	3	1	1
early	TZEIOR660	0.51	orange	G1S1	1	3	1	1
early	TZEIOR661	0.51	orange	G1S1	1	3	1	1
early	TZEIOR662	0.51	orange	G1S1	1	3	1	1
early	TZEIOR663	0.51	orange	G1S1	1	3	1	1
early	TZEIOR677	0.51	orange	G1S1	1	3	1	1
early	TZEIOR678	0.51	orange	G1S1	1	3	1	1
early	TZEIOR681	0.51	orange	G1S1	1	3	1	1
early	TZEIOR683	0.51	orange	G1S1	1	3	1	1
early	TZEIOR685	0.51	orange	G1S1	1	3	1	1
early	TZEIOR686	0.51	orange	G1S1	1	3	1	1
early	TZEIOR687	0.51	orange	G1S1	1	3	1	1
early	TZEIOR688	0.51	orange	G1S1	1	3	1	1
early	TZEIOR9	0.51	orange	G1S1	1	3	1	1
early	TZEIOR657	0.5	orange	G1S1	1	3	1	1
early	TZEQI72	0.54	yellow	G1S2	1	1	1	1
early	TZEQI73	0.53	yellow	G1S2	1	1	1	1
early	TZEQI79	0.53	yellow	G1S2	1	1	1	1
extra-early	TZEEI58	0.54	yellow	G1S2	1	1	1	1
extra-early	TZEEQI362	0.54	yellow	G1S2	1	1	1	1
extra-early	TZEEQI366	0.54	yellow	G1S2	1	1	1	1
extra-early	TZEEI115	0.53	yellow	G1S2	1	1	1	1
extra-early	TZEEIOR120	0.53	orange	G1S2	1	1	1	1
extra-early	TZEEIOR148	0.53	orange	G1S2	1	1	1	1
extra-early	TZEEQI380	0.53	yellow	G1S2	1	1	1	1
extra-early	TZEEQI391	0.53	yellow	G1S2	1	1	1	1
extra-early	TZEEQI392	0.53	yellow	G1S2	1	1	1	1
extra-early	TZEEQI393	0.53	yellow	G1S2	1	1	1	1
extra-early	TZEEQI394	0.53	yellow	G1S2	1	1	1	1
extra-early	TZEEQI395	0.53	yellow	G1S2	1	1	1	1
extra-early	TZEEQI396	0.53	yellow	G1S2	1	1	1	1
extra-early	TZEEQI397	0.53	yellow	G1S2	1	1	1	1
extra-early	TZEEQI399	0.53	yellow	G1S2	1	1	1	1
extra-early	TZEEQI400	0.53	yellow	G1S2	1	1	1	1
extra-early	TZEEQI402	0.53	yellow	G1S2	1	1	1	1
extra-early	TZEEQI404	0.53	yellow	G1S2	1	1	1	1
extra-early	TZEEQI405	0.53	yellow	G1S2	1	1	1	1
extra-early	TZEEQI406	0.53	yellow	G1S2	1	1	1	1
extra-early	TZEEQI407	0.53	yellow	G1S2	1	1	1	1
extra-early	TZEEQI409	0.53	yellow	G1S2	1	1	1	1
extra-early	TZEEQI389	0.52	yellow	G1S2	1	1	1	1
extra-early	TZEEQI390	0.52	yellow	G1S2	1	1	1	1
extra-early	TZEEQI408	0.52	yellow	G1S2	1	1	1	1
extra-early	TZEEIOR350	0.5	orange	G1S2	3	2	1	3
extra-early	TZEEI117	0.54	yellow	G1S2	admix	1	1	1
extra-early	TZEEI121	0.54	yellow	G1S2	admix	1	1	1
extra-early	TZEEI130	0.54	yellow	G1S2	admix	1	1	1
extra-early	TZEEI131	0.54	yellow	G1S2	admix	1	1	1
extra-early	TZEEI133	0.54	yellow	G1S2	admix	1	1	1
extra-early	TZEEI137	0.54	yellow	G1S2	admix	1	1	1
extra-early	TZEEI148	0.54	yellow	G1S2	admix	1	1	1
extra-early	TZEEI153	0.54	yellow	G1S2	admix	1	1	1
extra-early	TZEEI154	0.54	yellow	G1S2	admix	1	1	1
extra-early	TZEEI164	0.54	yellow	G1S2	admix	1	1	1
extra-early	TZEEI178	0.54	yellow	G1S2	admix	1	1	1
extra-early	TZEEI180	0.54	yellow	G1S2	admix	1	1	1
extra-early	TZEEI181	0.54	yellow	G1S2	admix	1	1	1
extra-early	TZEEI182	0.54	yellow	G1S2	admix	1	1	1
extra-early	TZEEI189	0.54	yellow	G1S2	admix	1	1	1
extra-early	TZEEI190	0.54	yellow	G1S2	admix	1	1	1
extra-early	TZEEI191	0.54	yellow	G1S2	admix	1	1	1
extra-early	TZEEI192	0.54	yellow	G1S2	admix	1	1	1
extra-early	TZEEI194	0.54	yellow	G1S2	admix	1	1	1
extra-early	TZEEI197	0.54	yellow	G1S2	admix	1	1	1
extra-early	TZEEI198	0.54	yellow	G1S2	admix	1	1	1
extra-early	TZEEI202	0.54	yellow	G1S2	admix	1	1	1
extra-early	TZEEI87	0.54	yellow	G1S2	admix	1	1	1
extra-early	TZEEI91	0.54	yellow	G1S2	admix	1	1	1
extra-early	TZEEI96	0.54	yellow	G1S2	admix	1	1	1
extra-early	TZEEIOR128	0.54	orange	G1S2	admix	1	1	1
extra-early	TZEEIOR129	0.54	orange	G1S2	admix	1	1	1
extra-early	TZEEIOR132	0.54	orange	G1S2	admix	1	1	1
extra-early	TZEEIOR134	0.54	orange	G1S2	admix	1	1	1
extra-early	TZEEIOR136	0.54	orange	G1S2	admix	1	1	1
extra-early	TZEEIOR137	0.54	orange	G1S2	admix	1	1	1
extra-early	TZEEIOR138	0.54	orange	G1S2	admix	1	1	1
extra-early	TZEEIOR147	0.54	orange	G1S2	admix	1	1	1
extra-early	TZEEIOR254	0.54	orange	G1S2	admix	1	1	1
extra-early	TZEEIOR255	0.54	orange	G1S2	admix	1	1	1
extra-early	TZEEIOR256	0.54	orange	G1S2	admix	1	1	1
extra-early	TZEEQI351	0.54	yellow	G1S2	admix	1	1	1
extra-early	TZEEQI363	0.54	yellow	G1S2	admix	1	1	1
extra-early	TZEEQI364	0.54	yellow	G1S2	admix	1	1	1
extra-early	TZEEQI365	0.54	yellow	G1S2	admix	1	1	1
extra-early	TZEEQI367	0.54	yellow	G1S2	admix	1	1	1
extra-early	TZEEQI368	0.54	yellow	G1S2	admix	1	1	1
extra-early	TZEEQI373	0.54	yellow	G1S2	admix	1	1	1
extra-early	TZEEQI375	0.54	yellow	G1S2	admix	1	1	1
extra-early	TZEEQI376	0.54	yellow	G1S2	admix	1	1	1
extra-early	TZEEQI377	0.54	yellow	G1S2	admix	1	1	1
extra-early	TZEEQI381	0.54	yellow	G1S2	admix	1	1	1
extra-early	TZEEQI411	0.54	yellow	G1S2	admix	1	1	1
extra-early	TZEEQI412	0.54	yellow	G1S2	admix	1	1	1
extra-early	TZEEQI413	0.54	yellow	G1S2	admix	1	1	1
extra-early	TZEEQI414	0.54	yellow	G1S2	admix	1	1	1
extra-early	TZEEI118	0.53	yellow	G1S2	admix	1	1	1
extra-early	TZEEI119	0.53	yellow	G1S2	admix	1	1	1
extra-early	TZEEI120	0.53	yellow	G1S2	admix	1	1	1
extra-early	TZEEI122	0.53	yellow	G1S2	admix	1	1	1
extra-early	TZEEI123	0.53	yellow	G1S2	admix	1	1	1
extra-early	TZEEI124	0.53	yellow	G1S2	admix	1	1	1
extra-early	TZEEI125	0.53	yellow	G1S2	admix	1	1	1
extra-early	TZEEI126	0.53	yellow	G1S2	admix	1	1	1
extra-early	TZEEI127	0.53	yellow	G1S2	admix	1	1	1
extra-early	TZEEI128	0.53	yellow	G1S2	admix	1	1	1
extra-early	TZEEI129	0.53	yellow	G1S2	admix	1	1	1
extra-early	TZEEI132	0.53	yellow	G1S2	admix	1	1	1
extra-early	TZEEI134	0.53	yellow	G1S2	admix	1	1	1
extra-early	TZEEI135	0.53	yellow	G1S2	admix	1	1	1
extra-early	TZEEI136	0.53	yellow	G1S2	admix	1	1	1
extra-early	TZEEI138	0.53	yellow	G1S2	admix	1	1	1
extra-early	TZEEI139	0.53	yellow	G1S2	admix	1	1	1
extra-early	TZEEI140	0.53	yellow	G1S2	admix	1	1	1
extra-early	TZEEI141	0.53	yellow	G1S2	admix	1	1	1
extra-early	TZEEI142	0.53	yellow	G1S2	admix	1	1	1
extra-early	TZEEI144	0.53	yellow	G1S2	admix	1	1	1
extra-early	TZEEI145	0.53	yellow	G1S2	admix	1	1	1
extra-early	TZEEI146	0.53	yellow	G1S2	admix	1	1	1
extra-early	TZEEI147	0.53	yellow	G1S2	admix	1	1	1
extra-early	TZEEI150	0.53	yellow	G1S2	admix	1	1	1
extra-early	TZEEI151	0.53	yellow	G1S2	admix	1	1	1
extra-early	TZEEI152	0.53	yellow	G1S2	admix	1	1	1
extra-early	TZEEI155	0.53	yellow	G1S2	admix	1	1	1
extra-early	TZEEI156	0.53	yellow	G1S2	admix	1	1	1
extra-early	TZEEI157	0.53	yellow	G1S2	admix	1	1	1
extra-early	TZEEI158	0.53	yellow	G1S2	admix	1	1	1
extra-early	TZEEI159	0.53	yellow	G1S2	admix	1	1	1
extra-early	TZEEI163	0.53	yellow	G1S2	admix	1	1	1
extra-early	TZEEI165	0.53	yellow	G1S2	admix	1	1	1
extra-early	TZEEI166	0.53	yellow	G1S2	admix	1	1	1
extra-early	TZEEI167	0.53	yellow	G1S2	admix	1	1	1
extra-early	TZEEI168	0.53	yellow	G1S2	admix	1	1	1
extra-early	TZEEI169	0.53	yellow	G1S2	admix	1	1	1
extra-early	TZEEI170	0.53	yellow	G1S2	admix	1	1	1
extra-early	TZEEI171	0.53	yellow	G1S2	admix	1	1	1
extra-early	TZEEI172	0.53	yellow	G1S2	admix	1	1	1
extra-early	TZEEI173	0.53	yellow	G1S2	admix	1	1	1
extra-early	TZEEI174	0.53	yellow	G1S2	admix	1	1	1
extra-early	TZEEI175	0.53	yellow	G1S2	admix	1	1	1
extra-early	TZEEI176.A	0.53	yellow	G1S2	admix	1	1	1
extra-early	TZEEI177	0.53	yellow	G1S2	admix	1	1	1
extra-early	TZEEI179	0.53	yellow	G1S2	admix	1	1	1
extra-early	TZEEI183	0.53	yellow	G1S2	admix	1	1	1
extra-early	TZEEI184	0.53	yellow	G1S2	admix	1	1	1
extra-early	TZEEI185	0.53	yellow	G1S2	admix	1	1	1
extra-early	TZEEI188	0.53	yellow	G1S2	admix	1	1	1
extra-early	TZEEI193	0.53	yellow	G1S2	admix	1	1	1
extra-early	TZEEI195	0.53	yellow	G1S2	admix	1	1	1
extra-early	TZEEI196	0.53	yellow	G1S2	admix	1	1	1
extra-early	TZEEI203.A	0.53	yellow	G1S2	admix	1	1	1
extra-early	TZEEI61	0.53	yellow	G1S2	admix	1	1	1
extra-early	TZEEI62	0.53	yellow	G1S2	admix	1	1	1
extra-early	TZEEI66	0.53	yellow	G1S2	admix	1	1	1
extra-early	TZEEI67	0.53	yellow	G1S2	admix	1	1	1
extra-early	TZEEI68	0.53	yellow	G1S2	admix	1	1	1
extra-early	TZEEI69	0.53	yellow	G1S2	admix	1	1	1
extra-early	TZEEI74	0.53	yellow	G1S2	admix	1	1	1
extra-early	TZEEI75	0.53	yellow	G1S2	admix	1	1	1
extra-early	TZEEI81	0.53	yellow	G1S2	admix	1	1	1
extra-early	TZEEI83	0.53	yellow	G1S2	admix	1	1	1
extra-early	TZEEI84	0.53	yellow	G1S2	admix	1	1	1
extra-early	TZEEI86	0.53	yellow	G1S2	admix	1	1	1
extra-early	TZEEI90	0.53	yellow	G1S2	admix	1	1	1
extra-early	TZEEIOR118	0.53	orange	G1S2	admix	1	1	1
extra-early	TZEEIOR119	0.53	orange	G1S2	admix	1	1	1
extra-early	TZEEIOR121	0.53	orange	G1S2	admix	1	1	1
extra-early	TZEEIOR124	0.53	orange	G1S2	admix	1	1	1
extra-early	TZEEIOR130	0.53	orange	G1S2	admix	1	1	1
extra-early	TZEEIOR131	0.53	orange	G1S2	admix	1	1	1
extra-early	TZEEIOR143	0.53	orange	G1S2	admix	1	1	1
extra-early	TZEEIOR144	0.53	orange	G1S2	admix	1	1	1
extra-early	TZEEIOR257	0.53	orange	G1S2	admix	1	1	1
extra-early	TZEEQI353	0.53	yellow	G1S2	admix	1	1	1
extra-early	TZEEQI354	0.53	yellow	G1S2	admix	1	1	1
extra-early	TZEEQI355	0.53	yellow	G1S2	admix	1	1	1
extra-early	TZEEQI358	0.53	yellow	G1S2	admix	1	1	1
extra-early	TZEEQI359	0.53	yellow	G1S2	admix	1	1	1
extra-early	TZEEQI361	0.53	yellow	G1S2	admix	1	1	1
extra-early	TZEEQI369	0.53	yellow	G1S2	admix	1	1	1
extra-early	TZEEQI370	0.53	yellow	G1S2	admix	1	1	1
extra-early	TZEEQI372	0.53	yellow	G1S2	admix	1	1	1
extra-early	TZEEQI374	0.53	yellow	G1S2	admix	1	1	1
extra-early	TZEEQI378	0.53	yellow	G1S2	admix	1	1	1
extra-early	TZEEQI379	0.53	yellow	G1S2	admix	1	1	1
extra-early	TZEEQI382	0.53	yellow	G1S2	admix	1	1	1
extra-early	TZEEQI383	0.53	yellow	G1S2	admix	1	1	1
extra-early	TZEEQI385	0.53	yellow	G1S2	admix	1	1	1
extra-early	TZEEQI386	0.53	yellow	G1S2	admix	1	1	1
extra-early	TZEEQI387	0.53	yellow	G1S2	admix	1	1	1
extra-early	TZEEQI388	0.53	yellow	G1S2	admix	1	1	1
extra-early	TZEEQI410	0.53	yellow	G1S2	admix	1	1	1
extra-early	TZdEEI4	0.52	yellow	G1S2	admix	1	1	1
extra-early	TZEEI114	0.52	yellow	G1S2	admix	1	1	1
extra-early	TZEEI143	0.52	yellow	G1S2	admix	1	1	1
extra-early	TZEEI149	0.52	yellow	G1S2	admix	1	1	1
extra-early	TZEEI160	0.52	yellow	G1S2	admix	1	1	1
extra-early	TZEEI161	0.52	yellow	G1S2	admix	1	1	1
extra-early	TZEEI162	0.52	yellow	G1S2	admix	1	1	1
extra-early	TZEEI176	0.52	yellow	G1S2	admix	1	1	1
extra-early	TZEEI186	0.52	yellow	G1S2	admix	1	1	1
extra-early	TZEEI187	0.52	yellow	G1S2	admix	1	1	1
extra-early	TZEEI199	0.52	yellow	G1S2	admix	1	1	1
extra-early	TZEEI200	0.52	yellow	G1S2	admix	1	1	1
extra-early	TZEEI201	0.52	yellow	G1S2	admix	1	1	1
extra-early	TZEEI203	0.52	yellow	G1S2	admix	1	1	1
extra-early	TZEEI60	0.52	yellow	G1S2	admix	1	1	1
extra-early	TZEEI63	0.52	yellow	G1S2	admix	1	1	1
extra-early	TZEEI64	0.52	yellow	G1S2	admix	1	1	1
extra-early	TZEEI65	0.52	yellow	G1S2	admix	1	1	1
extra-early	TZEEI71	0.52	yellow	G1S2	admix	1	1	1
extra-early	TZEEI73	0.52	yellow	G1S2	admix	1	1	1
extra-early	TZEEI76	0.52	yellow	G1S2	admix	1	1	1
extra-early	TZEEI78	0.52	yellow	G1S2	admix	1	1	1
extra-early	TZEEI80	0.52	yellow	G1S2	admix	1	1	1
extra-early	TZEEI82	0.52	yellow	G1S2	admix	1	1	1
extra-early	TZEEIOR135	0.52	orange	G1S2	admix	1	1	1
extra-early	TZEEIOR61	0.52	orange	G1S2	admix	1	1	1
extra-early	TZEEQI352	0.52	yellow	G1S2	admix	1	1	1
extra-early	TZEEQI356	0.52	yellow	G1S2	admix	1	1	1
extra-early	TZEEQI403	0.52	yellow	G1S2	admix	1	1	1
extra-early	TZEEI88	0.51	yellow	G1S2	admix	1	1	1
early	TZEI161	0.55	yellow	G1S3	admix	1	1	1
early	TZEI498	0.55	yellow	G1S3	1	1	1	1
early	TZEI523	0.55	yellow	G1S3	1	1	1	1
early	TZEI16	0.54	yellow	G1S3	1	1	1	1
early	TZEI160	0.54	yellow	G1S3	admix	1	1	1
early	TZEI177	0.54	yellow	G1S3	admix	1	1	1
early	TZEI23	0.54	yellow	G1S3	1	1	1	1
early	TZEI24	0.54	yellow	G1S3	1	1	1	1
early	TZEI418	0.54	yellow	G1S3	1	1	1	1
early	TZEI422	0.54	yellow	G1S3	1	1	1	1
early	TZEI426	0.54	yellow	G1S3	1	1	1	1
early	TZEI427	0.54	yellow	G1S3	1	1	1	1
early	TZEI428	0.54	yellow	G1S3	1	1	1	1
early	TZEI430	0.54	yellow	G1S3	1	1	1	1
early	TZEI432	0.54	yellow	G1S3	1	1	1	1
early	TZEI436	0.54	yellow	G1S3	1	1	1	1
early	TZEI439	0.54	yellow	G1S3	1	1	1	1
early	TZEI441	0.54	yellow	G1S3	1	1	1	1
early	TZEI442	0.54	yellow	G1S3	1	1	1	1
early	TZEI448	0.54	yellow	G1S3	1	1	1	1
early	TZEI449	0.54	yellow	G1S3	1	1	1	1
early	TZEI455	0.54	yellow	G1S3	1	1	1	1
early	TZEI459	0.54	yellow	G1S3	1	1	1	1
early	TZEI462	0.54	yellow	G1S3	1	1	1	1
early	TZEI464	0.54	yellow	G1S3	1	1	1	1
early	TZEI465	0.54	yellow	G1S3	1	1	1	1
early	TZEI466	0.54	yellow	G1S3	1	1	1	1
early	TZEI475	0.54	yellow	G1S3	1	1	1	1
early	TZEI476	0.54	yellow	G1S3	1	1	1	1
early	TZEI478	0.54	yellow	G1S3	1	1	1	1
early	TZEI480	0.54	yellow	G1S3	1	1	1	1
early	TZEI481	0.54	yellow	G1S3	1	1	1	1
early	TZEI483	0.54	yellow	G1S3	1	1	1	1
early	TZEI484	0.54	yellow	G1S3	1	1	1	1
early	TZEI485	0.54	yellow	G1S3	1	1	1	1
early	TZEI489	0.54	yellow	G1S3	1	1	1	1
early	TZEI494	0.54	yellow	G1S3	1	1	1	1
early	TZEI495	0.54	yellow	G1S3	1	1	1	1
early	TZEI501	0.54	yellow	G1S3	1	1	1	1
early	TZEI502	0.54	yellow	G1S3	1	1	1	1
early	TZEI503	0.54	yellow	G1S3	1	1	1	1
early	TZEI507	0.54	yellow	G1S3	1	1	1	1
early	TZEI513	0.54	yellow	G1S3	1	1	1	1
early	TZEI517	0.54	yellow	G1S3	1	1	1	1
early	TZEI519	0.54	yellow	G1S3	1	1	1	1
early	TZEI520	0.54	yellow	G1S3	1	1	1	1
early	TZEI522	0.54	yellow	G1S3	1	1	1	1
early	TZEI528	0.54	yellow	G1S3	1	1	1	1
early	TZEI529	0.54	yellow	G1S3	1	1	1	1
early	TZEI531	0.54	yellow	G1S3	1	1	1	1
early	TZEI534	0.54	yellow	G1S3	1	1	1	1
early	TZEI8	0.54	yellow	G1S3	1	1	1	1
early	TZEIOR164	0.54	orange	G1S3	1	1	1	1
early	TZEQI80	0.54	yellow	G1S3	1	1	1	1
early	TZEI13	0.53	yellow	G1S3	1	1	1	1
early	TZEI173	0.53	yellow	G1S3	1	1	1	1
early	TZEI175	0.53	yellow	G1S3	1	1	1	1
early	TZEI415	0.53	yellow	G1S3	1	1	1	1
early	TZEI417	0.53	yellow	G1S3	1	1	1	1
early	TZEI443	0.53	yellow	G1S3	1	1	1	1
early	TZEI444	0.53	yellow	G1S3	1	1	1	1
early	TZEI446	0.53	yellow	G1S3	1	1	1	1
early	TZEI450	0.53	yellow	G1S3	1	1	1	1
early	TZEI456	0.53	yellow	G1S3	1	1	1	1
early	TZEI460	0.53	yellow	G1S3	1	1	1	1
early	TZEI467	0.53	yellow	G1S3	1	1	1	1
early	TZEI468	0.53	yellow	G1S3	1	1	1	1
early	TZEI469	0.53	yellow	G1S3	1	1	1	1
early	TZEI470	0.53	yellow	G1S3	1	1	1	1
early	TZEI471	0.53	yellow	G1S3	1	1	1	1
early	TZEI472	0.53	yellow	G1S3	1	1	1	1
early	TZEI474	0.53	yellow	G1S3	1	1	1	1
early	TZEI486	0.53	yellow	G1S3	1	1	1	1
early	TZEI496	0.53	yellow	G1S3	1	1	1	1
early	TZEI497	0.53	yellow	G1S3	1	1	1	1
early	TZEI508	0.53	yellow	G1S3	1	1	1	1
early	TZEI515	0.53	yellow	G1S3	1	1	1	1
early	TZEI518	0.53	yellow	G1S3	1	1	1	1
early	TZEI540	0.53	yellow	G1S3	1	1	1	1
early	TZEI544	0.53	yellow	G1S3	1	1	1	1
early	TZEI549	0.53	yellow	G1S3	1	1	1	1
early	TZEQI75	0.53	yellow	G1S3	1	1	1	1
early	TZEQI76	0.53	yellow	G1S3	1	1	1	1
early	TZEQI77	0.53	yellow	G1S3	1	1	1	1
early	TZEQI78	0.53	yellow	G1S3	1	1	1	1
early	TZEQI81	0.53	yellow	G1S3	1	1	1	1
early	TZEQI82	0.53	yellow	G1S3	1	1	1	1
early	TZEQI85	0.53	yellow	G1S3	1	1	1	1
early	TZEI11	0.52	yellow	G1S3	1	1	1	1
early	TZEI2962	0.63	yellow	G1S4	3	1	1	3
early	TZEIORQ26	0.62	orange	G1S4	admix	1	1	3
early	TZEQI74	0.58	yellow	G1S4	admix	1	1	1
early	TZEIORQ45	0.57	orange	G1S4	1	1	1	1
early	TZEI120	0.55	yellow	G1S4	1	1	1	1
early	TZEI146	0.55	yellow	G1S4	1	1	1	1
early	TZEIORQ28	0.55	orange	G1S4	1	1	1	1
early	TZEIORQ48	0.55	orange	G1S4	1	1	1	1
early	TZdEI44	0.54	yellow	G1S4	admix	1	1	1
early	TZdEI53	0.54	yellow	G1S4	admix	1	1	1
early	TZEI10	0.54	yellow	G1S4	1	1	1	1
early	TZEI127	0.54	yellow	G1S4	1	1	1	1
early	TZEI129	0.54	yellow	G1S4	admix	1	1	1
early	TZEI134	0.54	yellow	G1S4	1	1	1	1
early	TZEI136	0.54	yellow	G1S4	1	1	1	1
early	TZEI25	0.54	yellow	G1S4	1	1	1	1
early	TZEIOR57	0.54	orange	G1S4	1	1	1	1
early	TZEIOR682	0.54	orange	G1S4	1	1	1	1
early	TZEIORQ10	0.54	orange	G1S4	admix	1	1	1
early	TZEIORQ11	0.54	orange	G1S4	1	1	1	1
early	TZEIORQ12	0.54	orange	G1S4	admix	1	1	1
early	TZEIORQ13	0.54	orange	G1S4	admix	1	1	1
early	TZEIORQ14	0.54	orange	G1S4	1	1	1	1
early	TZEIORQ15	0.54	orange	G1S4	1	1	1	1
early	TZEIORQ17	0.54	orange	G1S4	1	1	1	1
early	TZEIORQ2	0.54	orange	G1S4	1	1	1	1
early	TZEIORQ20	0.54	orange	G1S4	1	1	1	1
early	TZEIORQ21	0.54	orange	G1S4	1	1	1	1
early	TZEIORQ22	0.54	orange	G1S4	1	1	1	1
early	TZEIORQ23	0.54	orange	G1S4	1	1	1	1
early	TZEIORQ24	0.54	orange	G1S4	1	1	1	1
early	TZEIORQ25	0.54	orange	G1S4	1	1	1	1
early	TZEIORQ30	0.54	orange	G1S4	admix	1	1	1
early	TZEIORQ32	0.54	orange	G1S4	admix	1	1	1
early	TZEIORQ33	0.54	orange	G1S4	admix	1	1	1
early	TZEIORQ40	0.54	orange	G1S4	1	1	1	1
early	TZEIORQ41	0.54	orange	G1S4	1	1	1	1
early	TZEIORQ42	0.54	orange	G1S4	1	1	1	1
early	TZEIORQ43	0.54	orange	G1S4	1	1	1	1
early	TZEIORQ44	0.54	orange	G1S4	1	1	1	1
early	TZEIORQ46	0.54	orange	G1S4	1	1	1	1
early	TZEIORQ5	0.54	orange	G1S4	1	1	1	1
early	TZEIORQ54	0.54	orange	G1S4	1	1	1	1
early	TZEIORQ55	0.54	orange	G1S4	1	1	1	1
early	TZEIORQ58	0.54	orange	G1S4	1	1	1	1
early	TZEIORQ6	0.54	orange	G1S4	1	1	1	1
early	TZEIORQ62	0.54	orange	G1S4	1	1	1	1
early	TZEIORQ66	0.54	orange	G1S4	1	1	1	1
early	TZEIORQ68	0.54	orange	G1S4	admix	1	1	1
early	TZEIORQ69	0.54	orange	G1S4	admix	1	1	1
early	TZEIORQ7	0.54	orange	G1S4	1	1	1	1
early	TZEIORQ70	0.54	orange	G1S4	1	1	1	1
early	TZEQI91	0.54	yellow	G1S4	admix	1	1	1
early	TZEQI92	0.54	yellow	G1S4	1	1	1	1
early	TZdEI23	0.53	yellow	G1S4	admix	1	1	1
early	TZdEI39	0.53	yellow	G1S4	admix	1	1	1
early	TZdEI4	0.53	yellow	G1S4	admix	1	1	1
early	TZdEI45	0.53	yellow	G1S4	admix	1	1	1
early	TZdEI58	0.53	yellow	G1S4	admix	1	1	1
early	TZdEI59	0.53	yellow	G1S4	admix	1	1	1
early	TZdEI6	0.53	yellow	G1S4	admix	1	1	1
early	TZdEI61	0.53	yellow	G1S4	admix	1	1	1
early	TZdEI62	0.53	yellow	G1S4	admix	1	1	1
early	TZdEI8	0.53	yellow	G1S4	admix	1	1	1
early	TZEI124	0.53	yellow	G1S4	1	1	1	1
early	TZEI135	0.53	yellow	G1S4	admix	1	1	1
early	TZEI157	0.53	yellow	G1S4	1	1	1	1
early	TZEI182	0.53	yellow	G1S4	1	1	1	1
early	TZEIOR51	0.53	orange	G1S4	1	1	1	1
early	TZEIOR52	0.53	orange	G1S4	1	1	1	1
early	TZEIORQ29	0.53	orange	G1S4	admix	1	1	1
early	TZEIORQ31	0.53	orange	G1S4	admix	1	1	1
early	TZEIORQ47	0.53	orange	G1S4	1	1	1	1
early	TZEIORQ57	0.53	orange	G1S4	1	1	1	1
early	TZEIORQ59	0.53	orange	G1S4	1	1	1	1
early	TZEIORQ61	0.53	orange	G1S4	1	1	1	1
early	TZEIORQ65	0.53	orange	G1S4	1	1	1	1
early	TZEQI84	0.53	yellow	G1S4	1	1	1	1
early	TZdEI16	0.52	yellow	G1S4	admix	1	1	1
early	TZdEI37	0.52	yellow	G1S4	admix	1	1	1
early	TZdEI40	0.52	yellow	G1S4	admix	1	1	2
early	TZdEI48	0.52	yellow	G1S4	admix	1	1	1
early	TZdEI51	0.52	yellow	G1S4	admix	1	1	1
early	TZdEI52	0.52	yellow	G1S4	admix	1	1	1
early	TZdEI55	0.52	yellow	G1S4	admix	1	1	1
early	TZEI128	0.52	yellow	G1S4	admix	1	1	1
early	TZEI17	0.52	yellow	G1S4	admix	1	1	1
early	TZEIORQ60	0.52	orange	G1S4	1	1	1	1
early	TZdEI18	0.51	yellow	G1S4	admix	1	1	2
early	TZdEI29	0.51	yellow	G1S4	admix	1	1	3
extra-early	TZEEIOR410	0.63	orange	G1S4	3	1	1	3
extra-early	TZEEIOR205	0.61	orange	G1S4	admix	1	1	3
extra-early	TZEEIOR345	0.58	orange	G1S4	3	1	1	3
extra-early	TZEEIOR122	0.55	orange	G1S4	1	1	1	1
extra-early	TZEEIOR127	0.55	orange	G1S4	1	1	1	1
extra-early	TZEEIOR165	0.55	orange	G1S4	admix	1	1	1
extra-early	TZEEIOR166	0.55	orange	G1S4	1	1	1	1
extra-early	TZEEIOR168	0.55	orange	G1S4	1	1	1	1
extra-early	TZEEIOR21	0.55	orange	G1S4	admix	1	1	1
extra-early	TZEEIOR33	0.55	orange	G1S4	admix	1	1	1
extra-early	TZEEIOR85	0.55	orange	G1S4	1	1	1	1
extra-early	TZEEIORQ2	0.55	orange	G1S4	1	1	1	1
extra-early	TZEEIORQ72	0.55	orange	G1S4	admix	1	1	1
extra-early	TZEEIORQ75	0.55	orange	G1S4	admix	1	1	1
extra-early	TZEEIORQ76	0.55	orange	G1S4	admix	1	1	1
extra-early	TZdEEI8	0.54	yellow	G1S4	admix	1	1	1
extra-early	TZEEI97	0.54	yellow	G1S4	admix	1	1	1
extra-early	TZEEIOR102	0.54	orange	G1S4	1	1	1	1
extra-early	TZEEIOR104	0.54	orange	G1S4	1	1	1	1
extra-early	TZEEIOR111	0.54	orange	G1S4	1	1	1	1
extra-early	TZEEIOR115	0.54	orange	G1S4	admix	1	1	1
extra-early	TZEEIOR12	0.54	orange	G1S4	1	1	1	1
extra-early	TZEEIOR126	0.54	orange	G1S4	admix	1	1	1
extra-early	TZEEIOR13	0.54	orange	G1S4	1	1	1	1
extra-early	TZEEIOR15	0.54	orange	G1S4	1	1	1	1
extra-early	TZEEIOR16	0.54	orange	G1S4	admix	1	1	1
extra-early	TZEEIOR175	0.54	orange	G1S4	admix	1	1	1
extra-early	TZEEIOR195	0.54	orange	G1S4	1	1	1	1
extra-early	TZEEIOR197	0.54	orange	G1S4	admix	1	1	1
extra-early	TZEEIOR20	0.54	orange	G1S4	admix	1	1	1
extra-early	TZEEIOR32	0.54	orange	G1S4	1	1	1	1
extra-early	TZEEIOR34	0.54	orange	G1S4	admix	1	1	1
extra-early	TZEEIOR36	0.54	orange	G1S4	admix	1	1	1
extra-early	TZEEIOR37	0.54	orange	G1S4	admix	1	1	1
extra-early	TZEEIOR46	0.54	orange	G1S4	admix	1	1	1
extra-early	TZEEIOR48	0.54	orange	G1S4	admix	1	1	1
extra-early	TZEEIOR50	0.54	orange	G1S4	admix	1	1	1
extra-early	TZEEIOR55	0.54	orange	G1S4	1	1	1	1
extra-early	TZEEIOR62	0.54	orange	G1S4	admix	1	1	1
extra-early	TZEEIOR76	0.54	orange	G1S4	admix	1	1	1
extra-early	TZEEIOR95	0.54	orange	G1S4	admix	1	1	1
extra-early	TZEEIOR96	0.54	orange	G1S4	1	1	1	1
extra-early	TZEEIOR97	0.54	orange	G1S4	1	1	1	1
extra-early	TZEEIORQ10	0.54	orange	G1S4	admix	1	1	1
extra-early	TZEEIORQ11	0.54	orange	G1S4	admix	1	1	1
extra-early	TZEEIORQ16	0.54	orange	G1S4	admix	1	1	1
extra-early	TZEEIORQ17	0.54	orange	G1S4	admix	1	1	1
extra-early	TZEEIORQ19	0.54	orange	G1S4	admix	1	1	1
extra-early	TZEEIORQ21	0.54	orange	G1S4	admix	1	1	1
extra-early	TZEEIORQ22	0.54	orange	G1S4	admix	1	1	1
extra-early	TZEEIORQ32	0.54	orange	G1S4	admix	1	1	1
extra-early	TZEEIORQ50	0.54	orange	G1S4	admix	1	1	1
extra-early	TZEEIORQ61	0.54	orange	G1S4	1	1	1	1
extra-early	TZEEIORQ7	0.54	orange	G1S4	admix	1	1	1
extra-early	TZEEIORQ8	0.54	orange	G1S4	admix	1	1	1
extra-early	TZEEQI401	0.54	yellow	G1S4	admix	1	1	1
extra-early	TZdEEI1	0.53	yellow	G1S4	admix	1	1	1
extra-early	TZdEEI11	0.53	yellow	G1S4	admix	1	1	1
extra-early	TZdEEI13	0.53	yellow	G1S4	admix	1	1	1
extra-early	TZdEEI2	0.53	yellow	G1S4	admix	1	1	1
extra-early	TZdEEI9	0.53	yellow	G1S4	admix	1	1	1
extra-early	TZEEI530	0.53	yellow	G1S4	admix	1	1	1
extra-early	TZEEIOR1	0.53	orange	G1S4	1	1	1	1
extra-early	TZEEIOR10	0.53	orange	G1S4	1	1	1	1
extra-early	TZEEIOR100	0.53	orange	G1S4	1	1	1	1
extra-early	TZEEIOR101	0.53	orange	G1S4	admix	1	1	1
extra-early	TZEEIOR103	0.53	orange	G1S4	admix	1	1	1
extra-early	TZEEIOR107	0.53	orange	G1S4	1	1	1	1
extra-early	TZEEIOR108	0.53	orange	G1S4	admix	1	1	1
extra-early	TZEEIOR11	0.53	orange	G1S4	1	1	1	1
extra-early	TZEEIOR112	0.53	orange	G1S4	1	1	1	1
extra-early	TZEEIOR113	0.53	orange	G1S4	admix	1	1	1
extra-early	TZEEIOR117	0.53	orange	G1S4	1	1	1	1
extra-early	TZEEIOR123	0.53	orange	G1S4	admix	1	1	1
extra-early	TZEEIOR125	0.53	orange	G1S4	1	1	1	1
extra-early	TZEEIOR133	0.53	orange	G1S4	1	1	1	1
extra-early	TZEEIOR14	0.53	orange	G1S4	1	1	1	1
extra-early	TZEEIOR140	0.53	orange	G1S4	admix	1	1	1
extra-early	TZEEIOR142	0.53	orange	G1S4	admix	1	1	1
extra-early	TZEEIOR145	0.53	orange	G1S4	1	1	1	1
extra-early	TZEEIOR146	0.53	orange	G1S4	1	1	1	1
extra-early	TZEEIOR160	0.53	orange	G1S4	admix	1	1	1
extra-early	TZEEIOR161	0.53	orange	G1S4	admix	1	1	1
extra-early	TZEEIOR167	0.53	orange	G1S4	admix	1	1	1
extra-early	TZEEIOR169	0.53	orange	G1S4	admix	1	1	1
extra-early	TZEEIOR170	0.53	orange	G1S4	admix	1	1	1
extra-early	TZEEIOR171	0.53	orange	G1S4	1	1	1	1
extra-early	TZEEIOR173	0.53	orange	G1S4	admix	1	1	1
extra-early	TZEEIOR18	0.53	orange	G1S4	admix	1	1	1
extra-early	TZEEIOR182	0.53	orange	G1S4	1	1	1	1
extra-early	TZEEIOR185	0.53	orange	G1S4	1	1	1	1
extra-early	TZEEIOR19	0.53	orange	G1S4	1	1	1	1
extra-early	TZEEIOR2	0.53	orange	G1S4	1	1	1	1
extra-early	TZEEIOR203	0.53	orange	G1S4	admix	1	1	1
extra-early	TZEEIOR204	0.53	orange	G1S4	1	1	1	1
extra-early	TZEEIOR22	0.53	orange	G1S4	1	1	1	1
extra-early	TZEEIOR23	0.53	orange	G1S4	1	1	1	1
extra-early	TZEEIOR24	0.53	orange	G1S4	1	1	1	1
extra-early	TZEEIOR249	0.53	orange	G1S4	1	1	1	1
extra-early	TZEEIOR25	0.53	orange	G1S4	1	1	1	1
extra-early	TZEEIOR251	0.53	orange	G1S4	1	1	1	1
extra-early	TZEEIOR27	0.53	orange	G1S4	1	1	1	1
extra-early	TZEEIOR28	0.53	orange	G1S4	1	1	1	1
extra-early	TZEEIOR29	0.53	orange	G1S4	1	1	1	1
extra-early	TZEEIOR30	0.53	orange	G1S4	1	1	1	1
extra-early	TZEEIOR31	0.53	orange	G1S4	1	1	1	1
extra-early	TZEEIOR35	0.53	orange	G1S4	admix	1	1	1
extra-early	TZEEIOR40	0.53	orange	G1S4	admix	1	1	1
extra-early	TZEEIOR41	0.53	orange	G1S4	1	1	1	1
extra-early	TZEEIOR42	0.53	orange	G1S4	1	1	1	1
extra-early	TZEEIOR45	0.53	orange	G1S4	1	1	1	1
extra-early	TZEEIOR49	0.53	orange	G1S4	admix	1	1	1
extra-early	TZEEIOR5	0.53	orange	G1S4	1	1	1	1
extra-early	TZEEIOR51	0.53	orange	G1S4	1	1	1	1
extra-early	TZEEIOR52	0.53	orange	G1S4	admix	1	1	1
extra-early	TZEEIOR54	0.53	orange	G1S4	admix	1	1	1
extra-early	TZEEIOR59	0.53	orange	G1S4	admix	1	1	1
extra-early	TZEEIOR60	0.53	orange	G1S4	admix	1	1	1
extra-early	TZEEIOR65	0.53	orange	G1S4	1	1	1	1
extra-early	TZEEIOR66	0.53	orange	G1S4	1	1	1	1
extra-early	TZEEIOR67	0.53	orange	G1S4	1	1	1	1
extra-early	TZEEIOR70	0.53	orange	G1S4	1	1	1	1
extra-early	TZEEIOR73	0.53	orange	G1S4	admix	1	1	1
extra-early	TZEEIOR86	0.53	orange	G1S4	admix	1	1	1
extra-early	TZEEIOR87	0.53	orange	G1S4	1	1	1	1
extra-early	TZEEIOR91	0.53	orange	G1S4	1	1	1	1
extra-early	TZEEIOR92	0.53	orange	G1S4	admix	1	1	1
extra-early	TZEEIOR94	0.53	orange	G1S4	1	1	1	1
extra-early	TZEEIOR98	0.53	orange	G1S4	1	1	1	1
extra-early	TZEEIOR99	0.53	orange	G1S4	1	1	1	1
extra-early	TZEEIORQ1	0.53	orange	G1S4	admix	1	1	1
extra-early	TZEEIORQ14	0.53	orange	G1S4	admix	1	1	1
extra-early	TZEEIORQ23	0.53	orange	G1S4	admix	1	1	1
extra-early	TZEEIORQ24	0.53	orange	G1S4	admix	1	1	1
extra-early	TZEEIORQ25	0.53	orange	G1S4	admix	1	1	1
extra-early	TZEEIORQ27	0.53	orange	G1S4	admix	1	1	1
extra-early	TZEEIORQ28	0.53	orange	G1S4	admix	1	1	1
extra-early	TZEEIORQ29	0.53	orange	G1S4	admix	1	1	1
extra-early	TZEEIORQ3	0.53	orange	G1S4	admix	1	1	1
extra-early	TZEEIORQ30	0.53	orange	G1S4	admix	1	1	1
extra-early	TZEEIORQ31	0.53	orange	G1S4	admix	1	1	1
extra-early	TZEEIORQ35	0.53	orange	G1S4	admix	1	1	1
extra-early	TZEEIORQ36	0.53	orange	G1S4	admix	1	1	1
extra-early	TZEEIORQ38	0.53	orange	G1S4	admix	1	1	1
extra-early	TZEEIORQ4	0.53	orange	G1S4	admix	1	1	1
extra-early	TZEEIORQ40	0.53	orange	G1S4	admix	1	1	1
extra-early	TZEEIORQ43	0.53	orange	G1S4	admix	1	1	1
extra-early	TZEEIORQ44	0.53	orange	G1S4	admix	1	1	1
extra-early	TZEEIORQ45	0.53	orange	G1S4	admix	1	1	1
extra-early	TZEEIORQ48	0.53	orange	G1S4	admix	1	1	1
extra-early	TZEEIORQ51	0.53	orange	G1S4	admix	1	1	1
extra-early	TZEEIORQ52	0.53	orange	G1S4	admix	1	1	1
extra-early	TZEEIORQ53	0.53	orange	G1S4	admix	1	1	1
extra-early	TZEEIORQ54	0.53	orange	G1S4	admix	1	1	1
extra-early	TZEEIORQ55	0.53	orange	G1S4	admix	1	1	1
extra-early	TZEEIORQ56	0.53	orange	G1S4	admix	1	1	1
extra-early	TZEEIORQ57	0.53	orange	G1S4	admix	1	1	1
extra-early	TZEEIORQ58	0.53	orange	G1S4	admix	1	1	1
extra-early	TZEEIORQ6	0.53	orange	G1S4	admix	1	1	1
extra-early	TZEEIORQ62	0.53	orange	G1S4	admix	1	1	1
extra-early	TZEEIORQ63	0.53	orange	G1S4	admix	1	1	1
extra-early	TZEEIORQ64	0.53	orange	G1S4	admix	1	1	1
extra-early	TZEEIORQ65	0.53	orange	G1S4	admix	1	1	1
extra-early	TZEEIORQ68	0.53	orange	G1S4	admix	1	1	1
extra-early	TZEEIORQ69	0.53	orange	G1S4	admix	1	1	1
extra-early	TZEEIORQ70	0.53	orange	G1S4	admix	1	1	1
extra-early	TZEEIORQ9	0.53	orange	G1S4	admix	1	1	1
extra-early	TZEEI79	0.52	yellow	G1S4	1	1	1	1
extra-early	TZEEI94	0.52	yellow	G1S4	admix	1	1	1
extra-early	TZEEI99	0.52	yellow	G1S4	admix	1	1	1
extra-early	TZEEIOR105	0.52	orange	G1S4	1	1	1	1
extra-early	TZEEIOR106	0.52	orange	G1S4	1	1	1	1
extra-early	TZEEIOR110	0.52	orange	G1S4	1	1	1	1
extra-early	TZEEIOR116	0.52	orange	G1S4	1	1	1	1
extra-early	TZEEIOR178	0.52	orange	G1S4	1	1	1	1
extra-early	TZEEIOR202	0.52	orange	G1S4	admix	1	1	1
extra-early	TZEEIOR209	0.52	orange	G1S4	1	1	1	1
extra-early	TZEEIOR250	0.52	orange	G1S4	1	1	1	1
extra-early	TZEEIOR26	0.52	orange	G1S4	1	1	1	1
extra-early	TZEEIOR38	0.52	orange	G1S4	admix	1	1	1
extra-early	TZEEIOR4	0.52	orange	G1S4	1	1	1	1
extra-early	TZEEIOR58	0.52	orange	G1S4	1	1	1	1
extra-early	TZEEIOR6	0.52	orange	G1S4	1	1	1	1
extra-early	TZEEIOR63	0.52	orange	G1S4	1	1	1	1
extra-early	TZEEIOR71	0.52	orange	G1S4	1	1	1	1
extra-early	TZEEIOR72	0.52	orange	G1S4	1	1	1	1
extra-early	TZEEIOR74	0.52	orange	G1S4	1	1	1	1
extra-early	TZEEIOR75	0.52	orange	G1S4	1	1	1	1
extra-early	TZEEIOR77	0.52	orange	G1S4	1	1	1	1
extra-early	TZEEIOR8	0.52	orange	G1S4	1	1	1	1
extra-early	TZEEIOR80	0.52	orange	G1S4	1	1	1	1
extra-early	TZEEIOR81	0.52	orange	G1S4	1	1	1	1
extra-early	TZEEIOR82	0.52	orange	G1S4	1	1	1	1
extra-early	TZEEIOR83	0.52	orange	G1S4	1	1	1	1
extra-early	TZEEIOR84	0.52	orange	G1S4	1	1	1	1
extra-early	TZEEIOR9	0.52	orange	G1S4	1	1	1	1
extra-early	TZEEIOR93	0.52	orange	G1S4	admix	1	1	1
extra-early	TZEEIORQ26	0.52	orange	G1S4	admix	1	1	1
extra-early	TZEEIORQ41	0.52	orange	G1S4	admix	1	1	1
extra-early	TZEEIORQ42	0.52	orange	G1S4	admix	1	1	1
extra-early	TZEEIORQ47	0.52	orange	G1S4	admix	1	1	1
extra-early	TZEEIORQ49	0.52	orange	G1S4	admix	1	1	1
extra-early	TZEEIORQ59	0.52	orange	G1S4	admix	1	1	1
extra-early	TZEEIORQ66	0.52	orange	G1S4	admix	1	1	1
extra-early	TZEEIORQ73	0.52	orange	G1S4	admix	1	1	1
extra-early	TZEEIORQ74	0.52	orange	G1S4	admix	1	1	1
extra-early	TZEEQI371	0.52	yellow	G1S4	admix	1	1	1
extra-early	TZEEIOR139	0.51	orange	G1S4	admix	1	1	1
extra-early	TZEEIOR221	0.51	orange	G1S4	1	1	1	1
extra-early	TZEEIOR233	0.51	orange	G1S4	1	1	1	1
extra-early	TZEEIOR234	0.51	orange	G1S4	1	1	1	1
extra-early	TZEEIOR88	0.51	orange	G1S4	1	1	1	1
extra-early	TZEEIOR89	0.51	orange	G1S4	1	1	1	1
extra-early	TZEEIOR90	0.51	orange	G1S4	1	1	1	1
extra-early	TZEEIOR358	0.5	orange	G1S4	admix	2	1	3
extra-early	TZEEIOR374	0.5	orange	G1S4	3	2	1	3
extra-early	TZEEI509	0.49	yellow	G1S4	3	2	1	3
extra-early	TZEEIOR317	0.48	orange	G1S4	admix	2	1	3
extra-early	TZEEIOR404	0.48	orange	G1S4	3	2	1	3
early	TZEI2877	0.54	yellow	G1S5	1	1	1	1
early	TZEI2899	0.54	yellow	G1S5	1	1	1	1
early	TZEI2903	0.54	yellow	G1S5	1	1	1	1
early	TZEI2912	0.54	yellow	G1S5	1	1	1	1
early	TZEI2913	0.54	yellow	G1S5	1	1	1	1
early	TZEI2914	0.54	yellow	G1S5	1	1	1	1
early	TZEI2918	0.54	yellow	G1S5	1	1	1	1
early	TZEI2936	0.54	yellow	G1S5	1	1	1	1
early	TZEI2937	0.54	yellow	G1S5	1	1	1	1
early	TZEI2953	0.54	yellow	G1S5	1	1	1	1
early	TZEI2964	0.54	yellow	G1S5	1	1	1	1
early	TZEI2974	0.54	yellow	G1S5	1	1	1	1
early	TZEI2975	0.54	yellow	G1S5	1	1	1	1
early	TZEI2976	0.54	yellow	G1S5	1	1	1	1
early	TZEI2977	0.54	yellow	G1S5	1	1	1	1
early	TZEI2978	0.54	yellow	G1S5	1	1	1	1
early	TZEI2991	0.54	yellow	G1S5	1	1	1	1
early	TZEI2996	0.54	yellow	G1S5	1	1	1	1
early	TZEI2997	0.54	yellow	G1S5	1	1	1	1
early	TZEI2998	0.54	yellow	G1S5	1	1	1	1
early	TZEI3016	0.54	yellow	G1S5	1	1	1	1
early	TZEI3018	0.54	yellow	G1S5	1	1	1	1
early	TZEI3031	0.54	yellow	G1S5	1	1	1	1
early	TZEI3042	0.54	yellow	G1S5	1	1	1	1
early	TZEI3043	0.54	yellow	G1S5	1	1	1	1
early	TZEI3044	0.54	yellow	G1S5	1	1	1	1
early	TZEI3050	0.54	yellow	G1S5	1	1	1	1
early	TZEIOR322	0.54	orange	G1S5	1	1	1	1
early	TZEIOR326	0.54	orange	G1S5	1	1	1	1
early	TZEIOR327	0.54	orange	G1S5	1	1	1	1
early	TZEIOR328	0.54	orange	G1S5	1	1	1	1
early	TZEIOR363	0.54	orange	G1S5	1	1	1	1
early	TZEIOR372	0.54	orange	G1S5	1	1	1	1
early	TZEIOR373	0.54	orange	G1S5	1	1	1	1
early	TZEIOR374	0.54	orange	G1S5	1	1	1	1
early	TZEIOR385	0.54	orange	G1S5	1	1	1	1
early	TZEIOR386	0.54	orange	G1S5	1	1	1	1
early	TZEIOR411	0.54	orange	G1S5	1	1	1	1
early	TZEIOR417	0.54	orange	G1S5	1	1	1	1
early	TZEIOR420	0.54	orange	G1S5	1	1	1	1
early	TZEIOR423	0.54	orange	G1S5	1	1	1	1
early	TZEIOR466	0.54	orange	G1S5	1	1	1	1
early	TZEI2878	0.53	yellow	G1S5	1	1	1	1
early	TZEI2879	0.53	yellow	G1S5	1	1	1	1
early	TZEI2880	0.53	yellow	G1S5	1	1	1	1
early	TZEI2882	0.53	yellow	G1S5	1	1	1	1
early	TZEI2883	0.53	yellow	G1S5	1	1	1	1
early	TZEI2885	0.53	yellow	G1S5	1	1	1	1
early	TZEI2886	0.53	yellow	G1S5	1	1	1	1
early	TZEI2887	0.53	yellow	G1S5	1	1	1	1
early	TZEI2888	0.53	yellow	G1S5	1	1	1	1
early	TZEI2891	0.53	yellow	G1S5	1	1	1	1
early	TZEI2892	0.53	yellow	G1S5	1	1	1	1
early	TZEI2894	0.53	yellow	G1S5	1	1	1	1
early	TZEI2904	0.53	yellow	G1S5	1	1	1	1
early	TZEI2906	0.53	yellow	G1S5	1	1	1	1
early	TZEI2907	0.53	yellow	G1S5	1	1	1	1
early	TZEI2910	0.53	yellow	G1S5	1	1	1	1
early	TZEI2911	0.53	yellow	G1S5	1	1	1	1
early	TZEI2915	0.53	yellow	G1S5	1	1	1	1
early	TZEI2916	0.53	yellow	G1S5	1	1	1	1
early	TZEI2919	0.53	yellow	G1S5	1	1	1	1
early	TZEI2920	0.53	yellow	G1S5	1	1	1	1
early	TZEI2921	0.53	yellow	G1S5	1	1	1	1
early	TZEI2925	0.53	yellow	G1S5	1	1	1	1
early	TZEI2927	0.53	yellow	G1S5	1	1	1	1
early	TZEI2928	0.53	yellow	G1S5	1	1	1	1
early	TZEI2929	0.53	yellow	G1S5	1	1	1	1
early	TZEI2930	0.53	yellow	G1S5	1	1	1	1
early	TZEI2931	0.53	yellow	G1S5	1	1	1	1
early	TZEI2932	0.53	yellow	G1S5	1	1	1	1
early	TZEI2933	0.53	yellow	G1S5	1	1	1	1
early	TZEI2934	0.53	yellow	G1S5	1	1	1	1
early	TZEI2935	0.53	yellow	G1S5	1	1	1	1
early	TZEI2938	0.53	yellow	G1S5	1	1	1	1
early	TZEI2939	0.53	yellow	G1S5	1	1	1	1
early	TZEI2940	0.53	yellow	G1S5	1	1	1	1
early	TZEI2941	0.53	yellow	G1S5	1	1	1	1
early	TZEI2942	0.53	yellow	G1S5	1	1	1	1
early	TZEI2943	0.53	yellow	G1S5	1	1	1	1
early	TZEI2944	0.53	yellow	G1S5	1	1	1	1
early	TZEI2945	0.53	yellow	G1S5	1	1	1	1
early	TZEI2946	0.53	yellow	G1S5	1	1	1	1
early	TZEI2947	0.53	yellow	G1S5	1	1	1	1
early	TZEI2948	0.53	yellow	G1S5	1	1	1	1
early	TZEI2949	0.53	yellow	G1S5	1	1	1	1
early	TZEI2950	0.53	yellow	G1S5	1	1	1	1
early	TZEI2951	0.53	yellow	G1S5	1	1	1	1
early	TZEI2952	0.53	yellow	G1S5	1	1	1	1
early	TZEI2955	0.53	yellow	G1S5	1	1	1	1
early	TZEI2956	0.53	yellow	G1S5	1	1	1	1
early	TZEI2959	0.53	yellow	G1S5	1	1	1	1
early	TZEI2960	0.53	yellow	G1S5	1	1	1	1
early	TZEI2961	0.53	yellow	G1S5	1	1	1	1
early	TZEI2963	0.53	yellow	G1S5	1	1	1	1
early	TZEI2965	0.53	yellow	G1S5	1	1	1	1
early	TZEI2971	0.53	yellow	G1S5	1	1	1	1
early	TZEI2973	0.53	yellow	G1S5	1	1	1	1
early	TZEI2979	0.53	yellow	G1S5	1	1	1	1
early	TZEI2980	0.53	yellow	G1S5	1	1	1	1
early	TZEI2984	0.53	yellow	G1S5	1	1	1	1
early	TZEI2988	0.53	yellow	G1S5	1	1	1	1
early	TZEI2989	0.53	yellow	G1S5	1	1	1	1
early	TZEI2990	0.53	yellow	G1S5	1	1	1	1
early	TZEI2992	0.53	yellow	G1S5	1	1	1	1
early	TZEI2993	0.53	yellow	G1S5	1	1	1	1
early	TZEI2994	0.53	yellow	G1S5	1	1	1	1
early	TZEI2995	0.53	yellow	G1S5	1	1	1	1
early	TZEI3000	0.53	yellow	G1S5	1	1	1	1
early	TZEI3002	0.53	yellow	G1S5	1	1	1	1
early	TZEI3008	0.53	yellow	G1S5	1	1	1	1
early	TZEI3011	0.53	yellow	G1S5	1	1	1	1
early	TZEI3012	0.53	yellow	G1S5	1	1	1	1
early	TZEI3013	0.53	yellow	G1S5	1	1	1	1
early	TZEI3014	0.53	yellow	G1S5	1	1	1	1
early	TZEI3015	0.53	yellow	G1S5	1	1	1	1
early	TZEI3017	0.53	yellow	G1S5	1	1	1	1
early	TZEI3019	0.53	yellow	G1S5	1	1	1	1
early	TZEI3020	0.53	yellow	G1S5	1	1	1	1
early	TZEI3022	0.53	yellow	G1S5	1	1	1	1
early	TZEI3023	0.53	yellow	G1S5	1	1	1	1
early	TZEI3025	0.53	yellow	G1S5	1	1	1	1
early	TZEI3026	0.53	yellow	G1S5	1	1	1	1
early	TZEI3028	0.53	yellow	G1S5	1	1	1	1
early	TZEI3029	0.53	yellow	G1S5	1	1	1	1
early	TZEI3030	0.53	yellow	G1S5	1	1	1	1
early	TZEI3032	0.53	yellow	G1S5	1	1	1	1
early	TZEI3033	0.53	yellow	G1S5	1	1	1	1
early	TZEI3034	0.53	yellow	G1S5	1	1	1	1
early	TZEI3035	0.53	yellow	G1S5	1	1	1	1
early	TZEI3037	0.53	yellow	G1S5	1	1	1	1
early	TZEI3038	0.53	yellow	G1S5	1	1	1	1
early	TZEI3040	0.53	yellow	G1S5	1	1	1	1
early	TZEI3041	0.53	yellow	G1S5	1	1	1	1
early	TZEI3049	0.53	yellow	G1S5	1	1	1	1
early	TZEIOR302	0.53	orange	G1S5	1	1	1	1
early	TZEIOR303	0.53	orange	G1S5	1	1	1	1
early	TZEIOR304	0.53	orange	G1S5	1	1	1	1
early	TZEIOR305	0.53	orange	G1S5	1	1	1	1
early	TZEIOR306	0.53	orange	G1S5	1	1	1	1
early	TZEIOR308	0.53	orange	G1S5	1	1	1	1
early	TZEIOR309	0.53	orange	G1S5	1	1	1	1
early	TZEIOR314	0.53	orange	G1S5	1	1	1	1
early	TZEIOR316	0.53	orange	G1S5	1	1	1	1
early	TZEIOR317	0.53	orange	G1S5	1	1	1	1
early	TZEIOR319	0.53	orange	G1S5	1	1	1	1
early	TZEIOR324	0.53	orange	G1S5	1	1	1	1
early	TZEIOR335	0.53	orange	G1S5	1	1	1	1
early	TZEIOR358	0.53	orange	G1S5	1	1	1	1
early	TZEIOR359	0.53	orange	G1S5	1	1	1	1
early	TZEIOR364	0.53	orange	G1S5	1	1	1	1
early	TZEIOR366	0.53	orange	G1S5	1	1	1	1
early	TZEIOR369	0.53	orange	G1S5	1	1	1	1
early	TZEIOR370	0.53	orange	G1S5	1	1	1	1
early	TZEIOR371	0.53	orange	G1S5	1	1	1	1
early	TZEIOR379	0.53	orange	G1S5	1	1	1	1
early	TZEIOR380	0.53	orange	G1S5	1	1	1	1
early	TZEIOR381	0.53	orange	G1S5	1	1	1	1
early	TZEIOR382	0.53	orange	G1S5	1	1	1	1
early	TZEIOR384	0.53	orange	G1S5	1	1	1	1
early	TZEIOR387	0.53	orange	G1S5	1	1	1	1
early	TZEIOR389	0.53	orange	G1S5	1	1	1	1
early	TZEIOR392	0.53	orange	G1S5	1	1	1	1
early	TZEIOR399	0.53	orange	G1S5	1	1	1	1
early	TZEIOR401	0.53	orange	G1S5	1	1	1	1
early	TZEIOR408	0.53	orange	G1S5	1	1	1	1
early	TZEIOR412	0.53	orange	G1S5	1	1	1	1
early	TZEIOR413	0.53	orange	G1S5	1	1	1	1
early	TZEIOR414	0.53	orange	G1S5	1	1	1	1
early	TZEIOR415	0.53	orange	G1S5	1	1	1	1
early	TZEIOR416	0.53	orange	G1S5	1	1	1	1
early	TZEIOR418	0.53	orange	G1S5	1	1	1	1
early	TZEIOR419	0.53	orange	G1S5	1	1	1	1
early	TZEIOR421	0.53	orange	G1S5	1	1	1	1
early	TZEIOR422	0.53	orange	G1S5	1	1	1	1
early	TZEIOR424	0.53	orange	G1S5	1	1	1	1
early	TZEIOR429	0.53	orange	G1S5	1	1	1	1
early	TZEIOR433	0.53	orange	G1S5	1	1	1	1
early	TZEIOR434	0.53	orange	G1S5	1	1	1	1
early	TZEIOR435	0.53	orange	G1S5	1	1	1	1
early	TZEIOR437	0.53	orange	G1S5	1	1	1	1
early	TZEIOR438	0.53	orange	G1S5	1	1	1	1
early	TZEIOR439	0.53	orange	G1S5	1	1	1	1
early	TZEIOR440	0.53	orange	G1S5	1	1	1	1
early	TZEIOR441	0.53	orange	G1S5	1	1	1	1
early	TZEIOR445	0.53	orange	G1S5	1	1	1	1
early	TZEIOR448	0.53	orange	G1S5	1	1	1	1
early	TZEIOR451	0.53	orange	G1S5	1	1	1	1
early	TZEIOR454	0.53	orange	G1S5	1	1	1	1
early	TZEIOR457	0.53	orange	G1S5	1	1	1	1
early	TZEIOR460	0.53	orange	G1S5	1	1	1	1
early	TZEIOR461	0.53	orange	G1S5	1	1	1	1
early	TZEIOR463	0.53	orange	G1S5	1	1	1	1
early	TZEIOR465	0.53	orange	G1S5	1	1	1	1
early	TZEIOR590	0.53	orange	G1S5	1	1	1	1
early	TZEI2876	0.52	yellow	G1S5	1	1	1	1
early	TZEI2881	0.52	yellow	G1S5	1	1	1	1
early	TZEI2884	0.52	yellow	G1S5	1	1	1	1
early	TZEI2889	0.52	yellow	G1S5	1	1	1	1
early	TZEI2890	0.52	yellow	G1S5	1	1	1	1
early	TZEI2893	0.52	yellow	G1S5	1	1	1	1
early	TZEI2895	0.52	yellow	G1S5	1	1	1	1
early	TZEI2896	0.52	yellow	G1S5	1	1	1	1
early	TZEI2897	0.52	yellow	G1S5	1	1	1	1
early	TZEI2898	0.52	yellow	G1S5	1	1	1	1
early	TZEI2900	0.52	yellow	G1S5	1	1	1	1
early	TZEI2901	0.52	yellow	G1S5	1	1	1	1
early	TZEI2902	0.52	yellow	G1S5	1	1	1	1
early	TZEI2905	0.52	yellow	G1S5	1	1	1	1
early	TZEI2917	0.52	yellow	G1S5	1	1	1	1
early	TZEI2923	0.52	yellow	G1S5	1	1	1	1
early	TZEI2924	0.52	yellow	G1S5	1	1	1	1
early	TZEI2926	0.52	yellow	G1S5	1	1	1	1
early	TZEI2954	0.52	yellow	G1S5	1	1	1	1
early	TZEI2957	0.52	yellow	G1S5	1	1	1	1
early	TZEI2958	0.52	yellow	G1S5	1	1	1	1
early	TZEI2966	0.52	yellow	G1S5	1	1	1	1
early	TZEI2968	0.52	yellow	G1S5	1	1	1	1
early	TZEI2969	0.52	yellow	G1S5	1	1	1	1
early	TZEI2970	0.52	yellow	G1S5	1	1	1	1
early	TZEI2981	0.52	yellow	G1S5	1	1	1	1
early	TZEI2982	0.52	yellow	G1S5	1	1	1	1
early	TZEI2983	0.52	yellow	G1S5	1	1	1	1
early	TZEI2985	0.52	yellow	G1S5	1	1	1	1
early	TZEI2987	0.52	yellow	G1S5	1	1	1	1
early	TZEI2999	0.52	yellow	G1S5	1	1	1	1
early	TZEI3001	0.52	yellow	G1S5	1	1	1	1
early	TZEI3003	0.52	yellow	G1S5	1	1	1	1
early	TZEI3004	0.52	yellow	G1S5	1	1	1	1
early	TZEI3005	0.52	yellow	G1S5	1	1	1	1
early	TZEI3006	0.52	yellow	G1S5	1	1	1	1
early	TZEI3009	0.52	yellow	G1S5	1	1	1	1
early	TZEI3021	0.52	yellow	G1S5	1	1	1	1
early	TZEI3024	0.52	yellow	G1S5	1	1	1	1
early	TZEI3027	0.52	yellow	G1S5	1	1	1	1
early	TZEI3039	0.52	yellow	G1S5	1	1	1	1
early	TZEI3045	0.52	yellow	G1S5	1	1	1	1
early	TZEI3046	0.52	yellow	G1S5	1	1	1	1
early	TZEI3047	0.52	yellow	G1S5	1	1	1	1
early	TZEI3048	0.52	yellow	G1S5	1	1	1	1
early	TZEIOR301	0.52	orange	G1S5	1	1	1	1
early	TZEIOR307	0.52	orange	G1S5	1	1	1	1
early	TZEIOR310	0.52	orange	G1S5	1	1	1	1
early	TZEIOR311	0.52	orange	G1S5	1	1	1	1
early	TZEIOR312	0.52	orange	G1S5	1	1	1	1
early	TZEIOR313	0.52	orange	G1S5	1	1	1	1
early	TZEIOR315	0.52	orange	G1S5	1	1	1	1
early	TZEIOR318	0.52	orange	G1S5	1	1	1	1
early	TZEIOR320	0.52	orange	G1S5	1	1	1	1
early	TZEIOR321	0.52	orange	G1S5	1	1	1	1
early	TZEIOR323	0.52	orange	G1S5	1	1	1	1
early	TZEIOR325	0.52	orange	G1S5	1	1	1	1
early	TZEIOR329	0.52	orange	G1S5	1	1	1	1
early	TZEIOR330	0.52	orange	G1S5	1	1	1	1
early	TZEIOR331	0.52	orange	G1S5	1	1	1	1
early	TZEIOR332	0.52	orange	G1S5	1	1	1	1
early	TZEIOR334	0.52	orange	G1S5	1	1	1	1
early	TZEIOR336	0.52	orange	G1S5	1	1	1	1
early	TZEIOR337	0.52	orange	G1S5	1	1	1	1
early	TZEIOR338	0.52	orange	G1S5	1	1	1	1
early	TZEIOR339	0.52	orange	G1S5	1	1	1	1
early	TZEIOR360	0.52	orange	G1S5	1	1	1	1
early	TZEIOR361	0.52	orange	G1S5	1	1	1	1
early	TZEIOR362	0.52	orange	G1S5	1	1	1	1
early	TZEIOR367	0.52	orange	G1S5	1	1	1	1
early	TZEIOR368	0.52	orange	G1S5	1	1	1	1
early	TZEIOR388	0.52	orange	G1S5	1	1	1	1
early	TZEIOR390	0.52	orange	G1S5	1	1	1	1
early	TZEIOR391	0.52	orange	G1S5	1	1	1	1
early	TZEIOR393	0.52	orange	G1S5	1	1	1	1
early	TZEIOR394	0.52	orange	G1S5	1	1	1	1
early	TZEIOR395	0.52	orange	G1S5	1	1	1	1
early	TZEIOR396	0.52	orange	G1S5	1	1	1	1
early	TZEIOR397	0.52	orange	G1S5	1	1	1	1
early	TZEIOR398	0.52	orange	G1S5	1	1	1	1
early	TZEIOR400	0.52	orange	G1S5	1	1	1	1
early	TZEIOR402	0.52	orange	G1S5	1	1	1	1
early	TZEIOR403	0.52	orange	G1S5	1	1	1	1
early	TZEIOR404	0.52	orange	G1S5	1	1	1	1
early	TZEIOR405	0.52	orange	G1S5	1	1	1	1
early	TZEIOR406	0.52	orange	G1S5	1	1	1	1
early	TZEIOR407	0.52	orange	G1S5	1	1	1	1
early	TZEIOR409	0.52	orange	G1S5	1	1	1	1
early	TZEIOR410	0.52	orange	G1S5	1	1	1	1
early	TZEIOR425	0.52	orange	G1S5	1	1	1	1
early	TZEIOR427	0.52	orange	G1S5	1	1	1	1
early	TZEIOR430	0.52	orange	G1S5	1	1	1	1
early	TZEIOR431	0.52	orange	G1S5	1	1	1	1
early	TZEIOR432	0.52	orange	G1S5	1	1	1	1
early	TZEIOR447	0.52	orange	G1S5	1	1	1	1
early	TZEIOR452	0.52	orange	G1S5	1	1	1	1
early	TZEIOR453	0.52	orange	G1S5	1	1	1	1
early	TZEIOR455	0.52	orange	G1S5	1	1	1	1
early	TZEIOR456	0.52	orange	G1S5	1	1	1	1
early	TZEIOR458	0.52	orange	G1S5	1	1	1	1
early	TZEIOR464	0.52	orange	G1S5	1	1	1	1
early	TZEIOR467	0.52	orange	G1S5	1	1	1	1
early	TZEIOR639	0.52	orange	G1S5	1	1	1	1
early	TZEI2908	0.51	yellow	G1S5	1	1	1	1
early	TZEI2909	0.51	yellow	G1S5	1	1	1	1
early	TZEI2986	0.51	yellow	G1S5	1	1	1	1
early	TZEI3010	0.51	yellow	G1S5	1	1	1	1
early	TZEIOR333	0.51	orange	G1S5	1	1	1	1
early	TZEIOR376	0.51	orange	G1S5	1	1	1	1
early	TZEIOR377	0.51	orange	G1S5	1	1	1	1
early	TZEIOR378	0.51	orange	G1S5	1	1	1	1
early	TZEIOR428	0.51	orange	G1S5	1	1	1	1
early	TZEIOR436	0.51	orange	G1S5	1	1	1	1
early	TZEIOR442	0.51	orange	G1S5	1	1	1	1
early	TZEIOR443	0.51	orange	G1S5	1	1	1	1
early	TZEIOR444	0.51	orange	G1S5	1	1	1	1
early	TZEIOR459	0.51	orange	G1S5	1	1	1	1
early	TZdEI17	0.52	yellow	G2S1	2	2	2	2
early	TZdEI24	0.52	yellow	G2S1	2	2	2	2
early	TZdEI46	0.52	yellow	G2S1	2	2	2	2
early	TZdEI21	0.51	yellow	G2S1	2	2	2	2
early	TZdEI22	0.51	yellow	G2S1	2	2	2	2
early	TZdEI42	0.51	yellow	G2S1	2	2	2	2
early	TZdEI65	0.51	yellow	G2S1	2	2	2	2
early	TZdEI68	0.51	yellow	G2S1	2	2	2	2
extra-early	TZdEEI6	0.52	yellow	G2S1	admix	1	2	2
extra-early	TZEEIOR424	0.52	orange	G2S1	2	2	2	2
extra-early	TZdEEI7	0.51	yellow	G2S1	2	2	2	2
extra-early	TZEEIOR413	0.51	orange	G2S1	2	2	2	2
extra-early	TZEEIOR430	0.51	orange	G2S1	2	2	2	2
extra-early	TZEEIOR483	0.51	orange	G2S1	2	2	2	2
extra-early	TZEEIOR484	0.51	orange	G2S1	2	2	2	2
extra-early	TZEEIOR406	0.5	orange	G2S1	2	2	2	2
extra-early	TZEEIOR429	0.5	orange	G2S1	2	2	2	2
extra-early	TZEEIOR449	0.5	orange	G2S1	2	2	2	2
extra-early	TZEEIOR452	0.5	orange	G2S1	2	2	2	2
extra-early	TZEEIOR453	0.5	orange	G2S1	2	2	2	2
extra-early	TZEEIOR454	0.5	orange	G2S1	2	2	2	2
extra-early	TZEEIOR461	0.5	orange	G2S1	2	2	2	2
extra-early	TZEEIOR462	0.5	orange	G2S1	2	2	2	2
extra-early	TZEEIOR463	0.5	orange	G2S1	admix	2	2	2
extra-early	TZEEIOR487	0.5	orange	G2S1	2	2	2	2
extra-early	TZEEIOR490	0.5	orange	G2S1	2	2	2	2
extra-early	TZEEIOR491	0.5	orange	G2S1	2	2	2	2
extra-early	TZEEIOR499	0.5	orange	G2S1	2	2	2	2
extra-early	TZEEIOR514	0.5	orange	G2S1	2	2	2	2
extra-early	TZEEIOR522	0.5	orange	G2S1	2	2	2	2
extra-early	TZEEIOR524	0.5	orange	G2S1	2	2	2	2
extra-early	TZEEIOR538	0.5	orange	G2S1	2	2	2	2
extra-early	TZEEIOR542	0.5	orange	G2S1	2	2	2	2
extra-early	TZEEIOR407	0.49	orange	G2S1	2	2	2	2
extra-early	TZEEIOR408	0.49	orange	G2S1	2	2	2	2
extra-early	TZEEIOR411	0.49	orange	G2S1	2	2	2	2
extra-early	TZEEIOR412	0.49	orange	G2S1	2	2	2	2
extra-early	TZEEIOR414	0.49	orange	G2S1	2	2	2	2
extra-early	TZEEIOR419	0.49	orange	G2S1	2	2	2	2
extra-early	TZEEIOR420	0.49	orange	G2S1	2	2	2	2
extra-early	TZEEIOR421	0.49	orange	G2S1	2	2	2	2
extra-early	TZEEIOR422	0.49	orange	G2S1	2	2	2	2
extra-early	TZEEIOR423	0.49	orange	G2S1	2	2	2	2
extra-early	TZEEIOR425	0.49	orange	G2S1	2	2	2	2
extra-early	TZEEIOR426	0.49	orange	G2S1	2	2	2	2
extra-early	TZEEIOR427	0.49	orange	G2S1	2	2	2	2
extra-early	TZEEIOR428	0.49	orange	G2S1	2	2	2	2
extra-early	TZEEIOR432	0.49	orange	G2S1	2	2	2	2
extra-early	TZEEIOR434	0.49	orange	G2S1	2	2	2	2
extra-early	TZEEIOR435	0.49	orange	G2S1	2	2	2	2
extra-early	TZEEIOR436	0.49	orange	G2S1	2	2	2	2
extra-early	TZEEIOR438	0.49	orange	G2S1	2	2	2	2
extra-early	TZEEIOR440	0.49	orange	G2S1	2	2	2	2
extra-early	TZEEIOR441	0.49	orange	G2S1	2	2	2	2
extra-early	TZEEIOR442	0.49	orange	G2S1	2	2	2	2
extra-early	TZEEIOR443	0.49	orange	G2S1	2	2	2	2
extra-early	TZEEIOR444	0.49	orange	G2S1	2	2	2	2
extra-early	TZEEIOR445	0.49	orange	G2S1	2	2	2	2
extra-early	TZEEIOR446	0.49	orange	G2S1	2	2	2	2
extra-early	TZEEIOR447	0.49	orange	G2S1	2	2	2	2
extra-early	TZEEIOR448	0.49	orange	G2S1	2	2	2	2
extra-early	TZEEIOR455	0.49	orange	G2S1	2	2	2	2
extra-early	TZEEIOR456	0.49	orange	G2S1	2	2	2	2
extra-early	TZEEIOR457	0.49	orange	G2S1	2	2	2	2
extra-early	TZEEIOR458	0.49	orange	G2S1	2	2	2	2
extra-early	TZEEIOR460	0.49	orange	G2S1	2	2	2	2
extra-early	TZEEIOR465	0.49	orange	G2S1	2	2	2	2
extra-early	TZEEIOR468	0.49	orange	G2S1	2	2	2	2
extra-early	TZEEIOR469	0.49	orange	G2S1	2	2	2	2
extra-early	TZEEIOR470	0.49	orange	G2S1	2	2	2	2
extra-early	TZEEIOR471	0.49	orange	G2S1	2	2	2	2
extra-early	TZEEIOR472	0.49	orange	G2S1	2	2	2	2
extra-early	TZEEIOR473	0.49	orange	G2S1	2	2	2	2
extra-early	TZEEIOR475	0.49	orange	G2S1	2	2	2	2
extra-early	TZEEIOR476	0.49	orange	G2S1	2	2	2	2
extra-early	TZEEIOR477	0.49	orange	G2S1	2	2	2	2
extra-early	TZEEIOR478	0.49	orange	G2S1	2	2	2	2
extra-early	TZEEIOR479	0.49	orange	G2S1	2	2	2	2
extra-early	TZEEIOR480	0.49	orange	G2S1	2	2	2	2
extra-early	TZEEIOR481	0.49	orange	G2S1	2	2	2	2
extra-early	TZEEIOR485	0.49	orange	G2S1	2	2	2	2
extra-early	TZEEIOR486	0.49	orange	G2S1	2	2	2	2
extra-early	TZEEIOR488	0.49	orange	G2S1	2	2	2	2
extra-early	TZEEIOR489	0.49	orange	G2S1	2	2	2	2
extra-early	TZEEIOR492	0.49	orange	G2S1	2	2	2	2
extra-early	TZEEIOR493	0.49	orange	G2S1	2	2	2	2
extra-early	TZEEIOR494	0.49	orange	G2S1	2	2	2	2
extra-early	TZEEIOR501	0.49	orange	G2S1	2	2	2	2
extra-early	TZEEIOR502	0.49	orange	G2S1	2	2	2	2
extra-early	TZEEIOR503	0.49	orange	G2S1	2	2	2	2
extra-early	TZEEIOR505	0.49	orange	G2S1	2	2	2	2
extra-early	TZEEIOR507	0.49	orange	G2S1	2	2	2	2
extra-early	TZEEIOR510	0.49	orange	G2S1	2	2	2	2
extra-early	TZEEIOR511	0.49	orange	G2S1	2	2	2	2
extra-early	TZEEIOR512	0.49	orange	G2S1	2	2	2	2
extra-early	TZEEIOR513	0.49	orange	G2S1	2	2	2	2
extra-early	TZEEIOR515	0.49	orange	G2S1	2	2	2	2
extra-early	TZEEIOR516	0.49	orange	G2S1	2	2	2	2
extra-early	TZEEIOR517	0.49	orange	G2S1	2	2	2	2
extra-early	TZEEIOR518	0.49	orange	G2S1	2	2	2	2
extra-early	TZEEIOR519	0.49	orange	G2S1	2	2	2	2
extra-early	TZEEIOR520	0.49	orange	G2S1	2	2	2	2
extra-early	TZEEIOR523	0.49	orange	G2S1	2	2	2	2
extra-early	TZEEIOR527	0.49	orange	G2S1	2	2	2	2
extra-early	TZEEIOR528	0.49	orange	G2S1	2	2	2	2
extra-early	TZEEIOR529	0.49	orange	G2S1	2	2	2	2
extra-early	TZEEIOR530	0.49	orange	G2S1	2	2	2	2
extra-early	TZEEIOR532	0.49	orange	G2S1	2	2	2	2
extra-early	TZEEIOR533	0.49	orange	G2S1	admix	2	2	2
extra-early	TZEEIOR534	0.49	orange	G2S1	2	2	2	2
extra-early	TZEEIOR535	0.49	orange	G2S1	2	2	2	2
extra-early	TZEEIOR536	0.49	orange	G2S1	2	2	2	2
extra-early	TZEEIOR537	0.49	orange	G2S1	2	2	2	2
extra-early	TZEEIOR540	0.49	orange	G2S1	2	2	2	2
extra-early	TZEEIOR541	0.49	orange	G2S1	2	2	2	2
extra-early	TZEEIOR544	0.49	orange	G2S1	2	2	2	2
extra-early	TZEEIOR545	0.49	orange	G2S1	2	2	2	2
extra-early	TZEEIOR547	0.49	orange	G2S1	2	2	2	2
extra-early	TZEEIOR548	0.49	orange	G2S1	2	2	2	2
extra-early	TZEEIOR550	0.49	orange	G2S1	2	2	2	2
extra-early	TZEEIOR551	0.49	orange	G2S1	2	2	2	2
extra-early	TZEEIOR552	0.49	orange	G2S1	2	2	2	2
extra-early	TZEEIOR311	0.48	orange	G2S1	admix	2	2	3
extra-early	TZEEIOR405	0.48	orange	G2S1	2	2	2	2
extra-early	TZEEIOR415	0.48	orange	G2S1	2	2	2	2
extra-early	TZEEIOR416	0.48	orange	G2S1	2	2	2	2
extra-early	TZEEIOR417	0.48	orange	G2S1	2	2	2	2
extra-early	TZEEIOR418	0.48	orange	G2S1	2	2	2	2
extra-early	TZEEIOR431	0.48	orange	G2S1	2	2	2	2
extra-early	TZEEIOR437	0.48	orange	G2S1	2	2	2	2
extra-early	TZEEIOR439	0.48	orange	G2S1	2	2	2	2
extra-early	TZEEIOR450	0.48	orange	G2S1	2	2	2	2
extra-early	TZEEIOR451	0.48	orange	G2S1	2	2	2	2
extra-early	TZEEIOR466	0.48	orange	G2S1	2	2	2	2
extra-early	TZEEIOR467	0.48	orange	G2S1	2	2	2	2
extra-early	TZEEIOR482	0.48	orange	G2S1	2	2	2	2
extra-early	TZEEIOR497	0.48	orange	G2S1	2	2	2	2
extra-early	TZEEIOR498	0.48	orange	G2S1	2	2	2	2
extra-early	TZEEIOR500	0.48	orange	G2S1	2	2	2	2
extra-early	TZEEIOR504	0.48	orange	G2S1	2	2	2	2
extra-early	TZEEIOR506	0.48	orange	G2S1	2	2	2	2
extra-early	TZEEIOR508	0.48	orange	G2S1	2	2	2	2
extra-early	TZEEIOR521	0.48	orange	G2S1	2	2	2	2
extra-early	TZEEIOR525	0.48	orange	G2S1	2	2	2	2
extra-early	TZEEIOR526	0.48	orange	G2S1	2	2	2	2
extra-early	TZEEIOR531	0.48	orange	G2S1	2	2	2	2
extra-early	TZEEIOR539	0.48	orange	G2S1	2	2	2	2
extra-early	TZEEIOR543	0.48	orange	G2S1	2	2	2	2
extra-early	TZEEIOR549	0.48	orange	G2S1	2	2	2	2
extra-early	TZEEIOR464	0.47	orange	G2S1	admix	2	2	2
early	TZdEI12	0.48	yellow	G2S2	admix	2	2	2
extra-early	TZEEI417	0.53	yellow	G2S2	admix	2	2	3
extra-early	TZEEI418	0.53	yellow	G2S2	admix	2	2	3
extra-early	TZEEI428	0.53	yellow	G2S2	admix	2	2	3
extra-early	TZEEI100	0.52	yellow	G2S2	admix	2	2	1
extra-early	TZEEI415	0.52	yellow	G2S2	admix	2	2	3
extra-early	TZEEI416	0.52	yellow	G2S2	3	2	2	3
extra-early	TZEEI419	0.52	yellow	G2S2	3	2	2	3
extra-early	TZEEI420	0.52	yellow	G2S2	3	2	2	3
extra-early	TZEEI421	0.52	yellow	G2S2	3	2	2	3
extra-early	TZEEI422	0.52	yellow	G2S2	admix	2	2	3
extra-early	TZEEI424	0.52	yellow	G2S2	admix	2	2	3
extra-early	TZEEI425	0.52	yellow	G2S2	admix	2	2	3
extra-early	TZEEI429	0.52	yellow	G2S2	admix	2	2	3
extra-early	TZEEI431	0.52	yellow	G2S2	admix	2	2	3
extra-early	TZEEI432	0.52	yellow	G2S2	admix	2	2	3
extra-early	TZEEI434	0.52	yellow	G2S2	admix	2	2	3
extra-early	TZEEI435	0.52	yellow	G2S2	admix	2	2	3
extra-early	TZEEI437	0.52	yellow	G2S2	3	2	2	3
extra-early	TZEEI438	0.52	yellow	G2S2	3	2	2	3
extra-early	TZEEI439	0.52	yellow	G2S2	3	2	2	3
extra-early	TZEEI440	0.52	yellow	G2S2	3	2	2	3
extra-early	TZEEI441	0.52	yellow	G2S2	3	2	2	3
extra-early	TZEEI442	0.52	yellow	G2S2	3	2	2	3
extra-early	TZEEI443	0.52	yellow	G2S2	admix	2	2	3
extra-early	TZEEI444	0.52	yellow	G2S2	admix	2	2	3
extra-early	TZEEI451	0.52	yellow	G2S2	admix	2	2	3
extra-early	TZEEI452	0.52	yellow	G2S2	admix	2	2	3
extra-early	TZEEI453	0.52	yellow	G2S2	admix	2	2	3
extra-early	TZEEI426	0.51	yellow	G2S2	3	2	2	3
extra-early	TZEEI427	0.51	yellow	G2S2	3	2	2	3
extra-early	TZEEI430	0.51	yellow	G2S2	admix	2	2	3
extra-early	TZEEI433	0.51	yellow	G2S2	admix	2	2	3
extra-early	TZEEI436	0.51	yellow	G2S2	3	2	2	3
extra-early	TZEEI445	0.51	yellow	G2S2	3	2	2	3
extra-early	TZEEI446	0.51	yellow	G2S2	admix	2	2	3
extra-early	TZEEI447	0.51	yellow	G2S2	admix	2	2	3
extra-early	TZEEI448	0.51	yellow	G2S2	3	2	2	3
extra-early	TZEEI449	0.51	yellow	G2S2	3	2	2	3
extra-early	TZEEI454	0.51	yellow	G2S2	3	2	2	3
extra-early	TZEEI455	0.51	yellow	G2S2	3	2	2	3
extra-early	TZEEI95	0.51	yellow	G2S2	3	2	2	3
extra-early	TZEEIOR380	0.51	orange	G2S2	admix	2	2	3
extra-early	TZEEI461	0.5	yellow	G2S2	3	2	2	3
extra-early	TZEEI467	0.5	yellow	G2S2	3	2	2	3
extra-early	TZEEI510	0.5	yellow	G2S2	3	2	2	3
extra-early	TZEEIOR323	0.5	orange	G2S2	3	2	2	3
extra-early	TZEEIOR356	0.5	orange	G2S2	3	2	2	3
extra-early	TZEEIOR378	0.5	orange	G2S2	3	2	2	3
extra-early	TZEEI456	0.49	yellow	G2S2	3	2	2	3
extra-early	TZEEI457	0.49	yellow	G2S2	3	2	2	3
extra-early	TZEEI458	0.49	yellow	G2S2	3	2	2	3
extra-early	TZEEI459	0.49	yellow	G2S2	3	2	2	3
extra-early	TZEEI460	0.49	yellow	G2S2	3	2	2	3
extra-early	TZEEI462	0.49	yellow	G2S2	3	2	2	3
extra-early	TZEEI464	0.49	yellow	G2S2	3	2	2	3
extra-early	TZEEI465	0.49	yellow	G2S2	3	2	2	3
extra-early	TZEEI466	0.49	yellow	G2S2	3	2	2	3
extra-early	TZEEI470	0.49	yellow	G2S2	3	2	2	3
extra-early	TZEEI471	0.49	yellow	G2S2	3	2	2	3
extra-early	TZEEI473	0.49	yellow	G2S2	3	2	2	3
extra-early	TZEEI474	0.49	yellow	G2S2	3	2	2	3
extra-early	TZEEI475	0.49	yellow	G2S2	3	2	2	3
extra-early	TZEEI476	0.49	yellow	G2S2	3	2	2	3
extra-early	TZEEI477	0.49	yellow	G2S2	3	2	2	3
extra-early	TZEEI478	0.49	yellow	G2S2	3	2	2	3
extra-early	TZEEI479	0.49	yellow	G2S2	3	2	2	3
extra-early	TZEEI480	0.49	yellow	G2S2	3	2	2	3
extra-early	TZEEI481	0.49	yellow	G2S2	3	2	2	3
extra-early	TZEEI482	0.49	yellow	G2S2	3	2	2	3
extra-early	TZEEI483	0.49	yellow	G2S2	3	2	2	3
extra-early	TZEEI485	0.49	yellow	G2S2	3	2	2	3
extra-early	TZEEI486	0.49	yellow	G2S2	3	2	2	3
extra-early	TZEEI493	0.49	yellow	G2S2	3	2	2	3
extra-early	TZEEI499	0.49	yellow	G2S2	3	2	2	3
extra-early	TZEEI501	0.49	yellow	G2S2	3	2	2	3
extra-early	TZEEI502	0.49	yellow	G2S2	3	2	2	3
extra-early	TZEEI506	0.49	yellow	G2S2	3	2	2	3
extra-early	TZEEI507	0.49	yellow	G2S2	3	2	2	3
extra-early	TZEEI508	0.49	yellow	G2S2	3	2	2	3
extra-early	TZEEI518	0.49	yellow	G2S2	3	2	2	3
extra-early	TZEEI519	0.49	yellow	G2S2	3	2	2	3
extra-early	TZEEI521	0.49	yellow	G2S2	3	2	2	3
extra-early	TZEEI522	0.49	yellow	G2S2	3	2	2	3
extra-early	TZEEI523	0.49	yellow	G2S2	3	2	2	3
extra-early	TZEEI524	0.49	yellow	G2S2	3	2	2	3
extra-early	TZEEI525	0.49	yellow	G2S2	3	2	2	3
extra-early	TZEEI526	0.49	yellow	G2S2	3	2	2	3
extra-early	TZEEI531	0.49	yellow	G2S2	3	2	2	3
extra-early	TZEEIOR280	0.49	orange	G2S2	3	2	2	3
extra-early	TZEEIOR282	0.49	orange	G2S2	3	2	2	3
extra-early	TZEEIOR283	0.49	orange	G2S2	3	2	2	3
extra-early	TZEEIOR284	0.49	orange	G2S2	3	2	2	3
extra-early	TZEEIOR287	0.49	orange	G2S2	3	2	2	3
extra-early	TZEEIOR299	0.49	orange	G2S2	3	2	2	3
extra-early	TZEEIOR300	0.49	orange	G2S2	3	2	2	3
extra-early	TZEEIOR301	0.49	orange	G2S2	3	2	2	3
extra-early	TZEEIOR302	0.49	orange	G2S2	admix	2	2	3
extra-early	TZEEIOR305	0.49	orange	G2S2	3	2	2	3
extra-early	TZEEIOR306	0.49	orange	G2S2	3	2	2	3
extra-early	TZEEIOR308	0.49	orange	G2S2	3	2	2	3
extra-early	TZEEIOR309	0.49	orange	G2S2	3	2	2	3
extra-early	TZEEIOR310	0.49	orange	G2S2	3	2	2	3
extra-early	TZEEIOR312	0.49	orange	G2S2	3	2	2	3
extra-early	TZEEIOR313	0.49	orange	G2S2	3	2	2	3
extra-early	TZEEIOR314	0.49	orange	G2S2	3	2	2	3
extra-early	TZEEIOR315	0.49	orange	G2S2	3	2	2	3
extra-early	TZEEIOR321	0.49	orange	G2S2	3	2	2	3
extra-early	TZEEIOR324	0.49	orange	G2S2	3	2	2	3
extra-early	TZEEIOR326	0.49	orange	G2S2	3	2	2	3
extra-early	TZEEIOR328	0.49	orange	G2S2	3	2	2	3
extra-early	TZEEIOR331	0.49	orange	G2S2	3	2	2	3
extra-early	TZEEIOR334	0.49	orange	G2S2	admix	2	2	3
extra-early	TZEEIOR342	0.49	orange	G2S2	3	2	2	3
extra-early	TZEEIOR343	0.49	orange	G2S2	3	2	2	3
extra-early	TZEEIOR346	0.49	orange	G2S2	3	2	2	3
extra-early	TZEEIOR348	0.49	orange	G2S2	3	2	2	3
extra-early	TZEEIOR349	0.49	orange	G2S2	3	2	2	3
extra-early	TZEEIOR351	0.49	orange	G2S2	3	2	2	3
extra-early	TZEEIOR357	0.49	orange	G2S2	3	2	2	3
extra-early	TZEEIOR360	0.49	orange	G2S2	3	2	2	3
extra-early	TZEEIOR365	0.49	orange	G2S2	3	2	2	3
extra-early	TZEEIOR366	0.49	orange	G2S2	3	2	2	3
extra-early	TZEEIOR368	0.49	orange	G2S2	3	2	2	3
extra-early	TZEEIOR369	0.49	orange	G2S2	3	2	2	3
extra-early	TZEEIOR370	0.49	orange	G2S2	3	2	2	3
extra-early	TZEEIOR375	0.49	orange	G2S2	3	2	2	3
extra-early	TZEEIOR377	0.49	orange	G2S2	3	2	2	3
extra-early	TZEEIOR381	0.49	orange	G2S2	3	2	2	3
extra-early	TZEEIOR382	0.49	orange	G2S2	3	2	2	3
extra-early	TZEEIOR383	0.49	orange	G2S2	3	2	2	3
extra-early	TZEEIOR386	0.49	orange	G2S2	3	2	2	3
extra-early	TZEEIOR388	0.49	orange	G2S2	3	2	2	3
extra-early	TZEEIOR389	0.49	orange	G2S2	3	2	2	3
extra-early	TZEEIOR394	0.49	orange	G2S2	3	2	2	3
extra-early	TZEEIOR395	0.49	orange	G2S2	3	2	2	3
extra-early	TZEEIOR396	0.49	orange	G2S2	3	2	2	3
extra-early	TZEEIOR399	0.49	orange	G2S2	admix	2	2	3
extra-early	TZEEIOR400	0.49	orange	G2S2	3	2	2	3
extra-early	TZEEIOR403	0.49	orange	G2S2	3	2	2	3
extra-early	TZEEI463	0.48	yellow	G2S2	3	2	2	3
extra-early	TZEEI468	0.48	yellow	G2S2	3	2	2	3
extra-early	TZEEI469	0.48	yellow	G2S2	3	2	2	3
extra-early	TZEEI472	0.48	yellow	G2S2	3	2	2	3
extra-early	TZEEI484	0.48	yellow	G2S2	3	2	2	3
extra-early	TZEEI487	0.48	yellow	G2S2	3	2	2	3
extra-early	TZEEI488	0.48	yellow	G2S2	3	2	2	3
extra-early	TZEEI489	0.48	yellow	G2S2	3	2	2	3
extra-early	TZEEI490	0.48	yellow	G2S2	3	2	2	3
extra-early	TZEEI491	0.48	yellow	G2S2	3	2	2	3
extra-early	TZEEI492	0.48	yellow	G2S2	3	2	2	3
extra-early	TZEEI494	0.48	yellow	G2S2	3	2	2	3
extra-early	TZEEI495	0.48	yellow	G2S2	3	2	2	3
extra-early	TZEEI496	0.48	yellow	G2S2	3	2	2	3
extra-early	TZEEI497	0.48	yellow	G2S2	3	2	2	3
extra-early	TZEEI498	0.48	yellow	G2S2	3	2	2	3
extra-early	TZEEI500	0.48	yellow	G2S2	3	2	2	3
extra-early	TZEEI503	0.48	yellow	G2S2	3	2	2	3
extra-early	TZEEI504	0.48	yellow	G2S2	3	2	2	3
extra-early	TZEEI505	0.48	yellow	G2S2	3	2	2	3
extra-early	TZEEI511	0.48	yellow	G2S2	3	2	2	3
extra-early	TZEEI513	0.48	yellow	G2S2	3	2	2	3
extra-early	TZEEI514	0.48	yellow	G2S2	3	2	2	3
extra-early	TZEEI515	0.48	yellow	G2S2	3	2	2	3
extra-early	TZEEI516	0.48	yellow	G2S2	3	2	2	3
extra-early	TZEEI517	0.48	yellow	G2S2	3	2	2	3
extra-early	TZEEI520	0.48	yellow	G2S2	3	2	2	3
extra-early	TZEEI527	0.48	yellow	G2S2	3	2	2	3
extra-early	TZEEI528	0.48	yellow	G2S2	3	2	2	3
extra-early	TZEEIOR279	0.48	orange	G2S2	3	2	2	3
extra-early	TZEEIOR281	0.48	orange	G2S2	3	2	2	3
extra-early	TZEEIOR288	0.48	orange	G2S2	3	2	2	3
extra-early	TZEEIOR289	0.48	orange	G2S2	3	2	2	3
extra-early	TZEEIOR290	0.48	orange	G2S2	3	2	2	3
extra-early	TZEEIOR291	0.48	orange	G2S2	3	2	2	3
extra-early	TZEEIOR292	0.48	orange	G2S2	3	2	2	3
extra-early	TZEEIOR296	0.48	orange	G2S2	3	2	2	3
extra-early	TZEEIOR297	0.48	orange	G2S2	3	2	2	3
extra-early	TZEEIOR298	0.48	orange	G2S2	3	2	2	3
extra-early	TZEEIOR303	0.48	orange	G2S2	admix	2	2	3
extra-early	TZEEIOR304	0.48	orange	G2S2	3	2	2	3
extra-early	TZEEIOR307	0.48	orange	G2S2	3	2	2	3
extra-early	TZEEIOR316	0.48	orange	G2S2	3	2	2	3
extra-early	TZEEIOR319	0.48	orange	G2S2	3	2	2	3
extra-early	TZEEIOR320	0.48	orange	G2S2	3	2	2	3
extra-early	TZEEIOR322	0.48	orange	G2S2	3	2	2	3
extra-early	TZEEIOR329	0.48	orange	G2S2	3	2	2	3
extra-early	TZEEIOR330	0.48	orange	G2S2	3	2	2	3
extra-early	TZEEIOR332	0.48	orange	G2S2	3	2	2	3
extra-early	TZEEIOR333	0.48	orange	G2S2	3	2	2	3
extra-early	TZEEIOR335	0.48	orange	G2S2	3	2	2	3
extra-early	TZEEIOR336	0.48	orange	G2S2	3	2	2	3
extra-early	TZEEIOR338	0.48	orange	G2S2	3	2	2	3
extra-early	TZEEIOR339	0.48	orange	G2S2	3	2	2	3
extra-early	TZEEIOR340	0.48	orange	G2S2	3	2	2	3
extra-early	TZEEIOR341	0.48	orange	G2S2	3	2	2	3
extra-early	TZEEIOR344	0.48	orange	G2S2	3	2	2	3
extra-early	TZEEIOR347	0.48	orange	G2S2	3	2	2	3
extra-early	TZEEIOR352	0.48	orange	G2S2	admix	2	2	3
extra-early	TZEEIOR353	0.48	orange	G2S2	admix	2	2	3
extra-early	TZEEIOR354	0.48	orange	G2S2	3	2	2	3
extra-early	TZEEIOR361	0.48	orange	G2S2	3	2	2	3
extra-early	TZEEIOR362	0.48	orange	G2S2	3	2	2	3
extra-early	TZEEIOR363	0.48	orange	G2S2	3	2	2	3
extra-early	TZEEIOR364	0.48	orange	G2S2	3	2	2	3
extra-early	TZEEIOR367	0.48	orange	G2S2	3	2	2	3
extra-early	TZEEIOR371	0.48	orange	G2S2	3	2	2	3
extra-early	TZEEIOR372	0.48	orange	G2S2	3	2	2	3
extra-early	TZEEIOR373	0.48	orange	G2S2	3	2	2	3
extra-early	TZEEIOR376	0.48	orange	G2S2	3	2	2	3
extra-early	TZEEIOR379	0.48	orange	G2S2	3	2	2	3
extra-early	TZEEIOR384	0.48	orange	G2S2	admix	2	2	3
extra-early	TZEEIOR385	0.48	orange	G2S2	3	2	2	3
extra-early	TZEEIOR387	0.48	orange	G2S2	3	2	2	3
extra-early	TZEEIOR390	0.48	orange	G2S2	3	2	2	3
extra-early	TZEEIOR391	0.48	orange	G2S2	3	2	2	3
extra-early	TZEEIOR392	0.48	orange	G2S2	3	2	2	3
extra-early	TZEEIOR397	0.48	orange	G2S2	admix	2	2	3
extra-early	TZEEIOR398	0.48	orange	G2S2	admix	2	2	3
extra-early	TZEEIOR401	0.48	orange	G2S2	3	2	2	3
extra-early	TZEEIOR402	0.48	orange	G2S2	3	2	2	3
extra-early	TZdEEI12	0.47	yellow	G2S2	admix	2	2	2
extra-early	TZEEIOR318	0.47	orange	G2S2	3	2	2	3
extra-early	TZEEIOR337	0.47	orange	G2S2	3	2	2	3
extra-early	TZEEIOR355	0.47	orange	G2S2	3	2	2	3

## Sheet: Table S4
Table S3: Comparison of grain yield performance of between- and within-heterotic subgroups of extra-early maturing maize hybrids
P1 (Female Line)	P2 (Tester Line)	Grain Yield (kg/ha)	CLUSTER	Check-Sosani- Grain Yield (kg/ha)	Heterosis (%)
TZEEI99	4986 ± 73.61	4986	within	3484.56	28.74
TZEEI97	3520 ± 73.61	3520	within	3484.56	-13.33
TZEEI94	4991 ± 73.61	4991	within	3484.56	43.23
TZEEI530	3515 ± 73.61	3515	within	3484.56	0.87
TZEEI509	4985 ± 73.61	4985	within	3484.56	43.06
TZdEEI2	3613 ± 73.61	3613	within	3484.56	3.69
TZdEEI9	4990 ± 73.61	4990	within	3484.56	43.2
TZdEEI13	2530 ± 73.61	2530	within	3484.56	-27.39
TZdEEI11	4981 ± 73.61	4981	within	3484.56	42.94
TZdEEI1	3513 ± 73.61	3513	within	3484.56	0.82
TZEEI491	5450 ± 73.61	5450	within	3484.56	56.4
TZEEQI395	3525 ± 73.61	3525	within	3484.56	1.16
TZEEQI396	2979 ± 73.61	2979	within	3484.56	-14.51
TZEEQI397	3691 ± 73.61	3691	within	3484.56	5.92
TZEEQI399	4288 ± 73.61	4288	within	3484.56	23.06
TZEEQI400	4394 ± 73.61	4394	within	3484.56	26.1
TZEEQI402	4019 ± 73.61	4019	within	3484.56	15.34
TZEEQI404	3604 ± 73.61	3604	within	3484.56	3.43
TZEEQI405	4974 ± 73.61	4974	within	3484.56	42.74
TZEEQI406	3577 ± 73.61	3577	within	3484.56	2.65
TZEEQI407	3917 ± 73.61	3917	within	3484.56	12.41
TZEEQI409	4220 ± 73.61	4220	within	3484.56	21.1057
TZEQI73	3393 ± 73.61	3393	within	3484.56	-2.62754
TZEQI79	4186 ± 73.61	4186	within	3484.56	20.13
TZEEQI389	4351 ± 73.61	4351	within	3484.56	24.8652
TZEEQI390	4349 ± 73.61	4349	within	3484.56	24.8078
TZEEI117	4306 ± 73.61	4306	within	3484.56	23.5738
TZEEQI362	4474 ± 73.61	4474	within	3484.56	28.3951
TZEEQI366	3697 ± 73.61	3697	within	3484.56	6.09667
TZEQI72	3526 ± 73.61	3526	within	3484.56	1.1893
TZEEI115	3761 ± 73.61	3761	within	3484.56	7.93334
TZEEIOR120	4491 ± 73.61	4491	within	3484.56	28.8829
TZEEIOR148	4550 ± 73.61	4550	within	3484.56	30.5761
TZEEQI380	4203 ± 73.61	4203	within	3484.56	20.6179
TZEEQI408	4017 ± 73.61	4017	within	3484.56	15.28
TZEEI178	4244 ± 73.61	4244	within	3484.56	21.7945
TZEEI180	4105 ± 73.61	4105	within	3484.56	17.8055
TZEEI181	4357 ± 73.61	4357	within	3484.56	25.0374
TZEEI182	3496 ± 73.61	3496	within	3484.56	0.328363
TZEEI189	4091 ± 73.61	4091	within	3484.56	17.4037
TZEEQI391	4100 ± 73.61	4100	within	3484.56	17.662
TZEEQI392	4095 ± 73.61	4095	within	3484.56	17.5185
TZEEQI393	4098 ± 73.61	4098	within	3484.56	17.6046
TZEEQI394	4093 ± 73.61	4093	within	3484.56	17.4611
TZEEI460	6185 ± 73.61	6185	between	3484.56	77.5
TZEEI457	5165 ± 73.61	5165	between	3484.56	48.23
TZEEI457	5087 ± 73.61	5087	between	3484.56	45.99
TZEEI538	5757 ± 73.61	5757	between	3484.56	65.21
TZEEI473	5599 ± 73.61	5599	between	3484.56	60.68
TZEEI466	5702 ± 73.61	5702	between	3484.56	63.64
TZEEI473	4796 ± 73.61	4796	between	3484.56	37.64
TZEEI477	5706 ± 73.61	5706	between	3484.56	63.75
TZEEI477	5545 ± 73.61	5545	between	3484.56	59.13
TZEEI479	5298 ± 73.61	5298	between	3484.56	52.04
TZEEI527	5402 ± 73.61	5402	between	3484.56	55.03
TZEEI479	5281 ± 73.61	5281	between	3484.56	51.55
TZEEI483	5854 ± 73.61	5854	between	3484.56	68
TZEEI483	4816 ± 73.61	4816	between	3484.56	38.21
TZEEI487	4756 ± 73.61	4756	between	3484.56	36.49
TZEEI459	5220 ± 73.61	5220	between	3484.56	49.8
TZEEI499	5210 ± 73.61	5210	between	3484.56	49.52
TZEEI487	4535 ± 73.61	4535	between	3484.56	30.15
TZEEI486	5170 ± 73.61	5170	between	3484.56	48.37
TZEEI488	5582 ± 73.61	5582	between	3484.56	60.19
TZEEI525	5140 ± 73.61	5140	between	3484.56	47.51
TZEEI484	5113 ± 73.61	5113	between	3484.56	46.73
TZEEI488	4659 ± 73.61	4659	between	3484.56	33.7
TZEEI463	5025 ± 73.61	5025	between	3484.56	44.21
TZEEI469	4996 ± 73.61	4996	between	3484.56	43.38
TZEEI506	4963 ± 73.61	4963	between	3484.56	42.43
TZEEI495	4961 ± 73.61	4961	between	3484.56	42.37
TZEEI510	5316 ± 73.61	5316	between	3484.56	52.56
TZEEI458	4806 ± 73.61	4806	between	3484.56	37.92
TZEEI510	4737 ± 73.61	4737	between	3484.56	35.94
TZEEI524	4793 ± 73.61	4793	between	3484.56	37.55
TZEEI502	4773 ± 73.61	4773	between	3484.56	36.98
TZEEI520	4771 ± 73.61	4771	between	3484.56	36.92
TZEEI511	5232 ± 73.61	5232	between	3484.56	50.15
TZEEI511	4626 ± 73.61	4626	between	3484.56	32.76
TZEEI528	4739 ± 73.61	4739	between	3484.56	36
TZEEI518	5849 ± 73.61	5849	between	3484.56	67.85
TZEEI480	4679 ± 73.61	4679	between	3484.56	34.28
TZEEI514	4665 ± 73.61	4665	between	3484.56	33.88
TZEEI518	4744 ± 73.61	4744	between	3484.56	36.14
TZEEI474	4647 ± 73.61	4647	between	3484.56	33.36
TZEEI531	5606 ± 73.61	5606	between	3484.56	60.88
TZEEI456	4589 ± 73.61	4589	between	3484.56	31.7
TZEEI522	4545 ± 73.61	4545	between	3484.56	30.43
TZEEI531	5166 ± 73.61	5166	between	3484.56	48.25
TZEEI462	4600 ± 73.61	4600	between	3484.56	32.01
TZEEI475	4506 ± 73.61	4506	between	3484.56	29.31
TZEEI507	4501 ± 73.61	4501	between	3484.56	29.17

## Sheet: Table S5
Table S3: Comparison of grain yield performance of between- and within-heterotic subgroups of early maturing maize hybrids
P1 (Female Line)	P2 (Tester Line)	Grain Yield (kg/ha)	CLUSTER	Check - SAMMAZ 41- Grain yield (kg/ha)	Heterosis (%)
TZEIOR91	TZEIOR108	4729 ± 73.61	within	4457.16	6.09895
TZEIOR9	TZEIOR108	4436 ± 73.61	within	4457.16	-0.474742
TZEIOR71	TZEIOR108	3768 ± 73.61	within	4457.16	-15.4619
TZEIOR60	TZEIOR108	4943 ± 73.61	within	4457.16	10.9002
TZEIOR59	TZEIOR108	4614 ± 73.61	within	4457.16	3.51883
TZEIOR58	TZEIOR108	4513 ± 73.61	within	4457.16	1.25282
TZEIOR89	TZEIOR108	4980 ± 73.61	within	4457.16	11.7303
TZEIOR88	TZEIOR108	4404 ± 73.61	within	4457.16	-1.19269
TZEIOR87	TZEIOR108	5408 ± 73.61	within	4457.16	21.3329
TZEIOR86	TZEIOR108	4914 ± 73.61	within	4457.16	10.2496
TZEIOR84	TZEIOR108	5420 ± 73.61	within	4457.16	21.6021
TZEIOR83	TZEIOR108	4444 ± 73.61	within	4457.16	-0.295255
TZEIOR82	TZEIOR108	4612 ± 73.61	within	4457.16	3.47396
TZEIOR80	TZEIOR108	4640 ± 73.61	within	4457.16	4.10216
TZEIOR8	TZEIOR108	5111 ± 73.61	within	4457.16	14.6694
TZEIOR91	TZEIOR164	4506 ± 73.61	within	4457.16	1.09577
TZEIOR9	TZEIOR164	4735 ± 73.61	within	4457.16	6.23357
TZEIOR71	TZEIOR164	4721 ± 73.61	within	4457.16	5.91946
TZEIOR60	TZEIOR164	4669 ± 73.61	within	4457.16	4.7528
TZEIOR59	TZEIOR164	4637 ± 73.61	within	4457.16	4.03486
TZEIOR58	TZEIOR164	4370 ± 73.61	within	4457.16	-1.95551
TZEIOR89	TZEIOR164	4221 ± 73.61	within	4457.16	-5.29844
TZEIOR88	TZEIOR164	4908 ± 73.61	within	4457.16	10.115
TZEIOR87	TZEIOR164	4522 ± 73.61	within	4457.16	1.45474
TZEIOR86	TZEIOR164	4705 ± 73.61	within	4457.16	5.56049
TZEIOR84	TZEIOR164	4275 ± 73.61	within	4457.16	-4.08691
TZEIOR83	TZEIOR164	4056 ± 73.61	within	4457.16	-9.00035
TZEIOR82	TZEIOR164	4598 ± 73.61	within	4457.16	3.15986
TZEIOR80	TZEIOR164	4836 ± 73.61	within	4457.16	8.49958
TZEIOR8	TZEIOR164	4364 ± 73.61	within	4457.16	-2.09012
TZEI161	TZEIOR164	3444 ± 73.61	within	4457.16	-22.7471
TZEI498	TZEIOR164	3989 ± 73.61	within	4457.16	-10.512
TZEI523	TZEIOR164	4004 ± 73.61	within	4457.16	-10.1672
TZEI16	TZEIOR164	4025 ± 73.61	within	4457.16	-9.71358
TZEI160	TZEIOR164	4056 ± 73.61	within	4457.16	-9.0087
TZEI177	TZEIOR164	4067 ± 73.61	within	4457.16	-8.77379
TZEI23	TZEIOR164	4095 ± 73.61	within	4457.16	-8.14751
TZEI24	TZEIOR164	4096 ± 73.61	within	4457.16	-8.11006
TZEI418	TZEIOR164	4128 ± 73.61	within	4457.16	-7.39597
TZEI422	TZEIOR164	4138 ± 73.61	within	4457.16	-7.17688
TZEI426	TZEIOR164	4138 ± 73.61	within	4457.16	-7.17667
TZEI427	TZEIOR164	4159 ± 73.61	within	4457.16	-6.70161
TZEI428	TZEIOR164	4178 ± 73.61	within	4457.16	-6.28059
TZEI430	TZEIOR164	4223 ± 73.61	within	4457.16	-5.2664
TZEI432	TZEIOR164	4235 ± 73.61	within	4457.16	-5.00029
TZEI436	TZEIOR164	4253 ± 73.61	within	4457.16	-4.59682
TZEI439	TZEIOR164	4253 ± 73.61	within	4457.16	-4.59331
TZEI441	TZEIOR164	4263 ± 73.61	within	4457.16	-4.36254
TZEI442	TZEIOR164	4274 ± 73.61	within	4457.16	-4.1235
TZEI448	TZEIOR164	4287 ± 73.61	within	4457.16	-3.82596
TZEI449	TZEIOR164	4288 ± 73.61	within	4457.16	-3.81713
TZEI455	TZEIOR164	4297 ± 73.61	within	4457.16	-3.59467
TZEI459	TZEIOR164	4305 ± 73.61	within	4457.16	-3.43459
TZEI462	TZEIOR164	4315 ± 73.61	within	4457.16	-3.19009
TZEI464	TZEIOR164	4323 ± 73.61	within	4457.16	-3.0274
TZEIOR501	TZEIOR108	3674 ± 73.61	within	4457.16	-17.5746
TZEIOR503	TZEIOR108	4215 ± 73.61	within	4457.16	-5.45221
TZEIOR507	TZEIOR108	4285 ± 73.61	within	4457.16	-3.86917
TZEIOR511	TZEIOR108	4474 ± 73.61	within	4457.16	0.363138
TZEIOR513	TZEIOR108	4001 ± 73.61	within	4457.16	-10.2542
TZEIOR514	TZEIOR108	3012 ± 73.61	within	4457.16	-32.4385
TZEIOR516	TZEIOR108	3085 ± 73.61	within	4457.16	-30.7954
TZEIOR517	TZEIOR108	3106 ± 73.61	within	4457.16	-30.3258
TZEIOR519	TZEIOR108	3117 ± 73.61	within	4457.16	-30.0752
TZEIOR520	TZEIOR108	3194 ± 73.61	within	4457.16	-28.3529
TZEIOR523	TZEIOR108	3197 ± 73.61	within	4457.16	-28.2902
TZEIOR524	TZEIOR108	4197 ± 73.61	within	4457.16	-5.85421
TZEIOR527	TZEIOR108	3215 ± 73.61	within	4457.16	-27.8833
TZEIOR529	TZEIOR108	4230 ± 73.61	within	4457.16	-5.10267
TZEIOR531	TZEIOR108	3280 ± 73.61	within	4457.16	-26.4112
TZEIOR532	TZEIOR108	3325 ± 73.61	within	4457.16	-25.4091
TZEIOR55	TZEIOR108	3336 ± 73.61	within	4457.16	-25.1742
TZEIOR56	TZEIOR108	3347 ± 73.61	within	4457.16	-24.9217
TZEIOR633	TZEIOR108	3355 ± 73.61	within	4457.16	-24.736
TZEIOR636	TZEIOR108	3366 ± 73.61	within	4457.16	-24.5011
TZEIOR597	TZEIOR108	3386 ± 73.61	within	4457.16	-24.0505
TZEIOR638	TZEIOR108	3404 ± 73.61	within	4457.16	-23.6399
TZEIOR600	TZEIOR108	3412 ± 73.61	within	4457.16	-23.4495
TZEIOR61	TZEIOR108	3419 ± 73.61	within	4457.16	-23.2954
TZEIOR611	TZEIOR108	3419 ± 73.61	within	4457.16	-23.2954
TZEIOR454	TZEIOR108	7610 ± 73.61	between	4457.16	70.7365
TZEIOR400	TZEIOR164	7455 ± 73.61	between	4457.16	67.259
TZEIOR466	TZEIOR108	7005 ± 73.61	between	4457.16	57.1629
TZEIOR443	TZEIOR108	6906 ± 73.61	between	4457.16	54.9417
TZEIOR462	TZEIOR164	6896 ± 73.61	between	4457.16	54.7174
TZEIOR459	TZEIOR108	6884 ± 73.61	between	4457.16	54.4481
TZEIOR459	TZEIOR164	6738 ± 73.61	between	4457.16	51.1725
TZEIOR418	TZEIOR164	6725 ± 73.61	between	4457.16	50.8808
TZEIOR441	TZEIOR108	6721 ± 73.61	between	4457.16	50.7911
TZEIOR467	TZEIOR108	6675 ± 73.61	between	4457.16	49.759
TZEIOR419	TZEIOR108	6639 ± 73.61	between	4457.16	48.9514
TZEIOR364	TZEIOR164	6633 ± 73.61	between	4457.16	48.8167
TZEIOR425	TZEIOR108	6617 ± 73.61	between	4457.16	48.4578
TZEIOR424	TZEIOR164	6600 ± 73.61	between	4457.16	48.0764
TZEIOR411	TZEIOR108	6349 ± 73.61	between	4457.16	42.445
TZEIOR451	TZEIOR108	6284 ± 73.61	between	4457.16	40.9866
TZEIOR413	TZEIOR164	6254 ± 73.61	between	4457.16	40.3136
TZEIOR429	TZEIOR108	6226 ± 73.61	between	4457.16	39.6854
TZEIOR370	TZEIOR108	6220 ± 73.61	between	4457.16	39.5507
TZEIOR426	TZEIOR108	6167 ± 73.61	between	4457.16	38.3616
TZEIOR446	TZEIOR164	6099 ± 73.61	between	4457.16	36.836
TZEIOR440	TZEIOR108	6081 ± 73.61	between	4457.16	36.4322
TZEIOR436	TZEIOR108	6071 ± 73.61	between	4457.16	36.2078
TZEIOR455	TZEIOR164	6067 ± 73.61	between	4457.16	36.1181
TZEIOR419	TZEIOR164	6064 ± 73.61	between	4457.16	36.0508
TZEIOR437	TZEIOR108	6042 ± 73.61	between	4457.16	35.5572
TZEIOR374	TZEIOR164	6032 ± 73.61	between	4457.16	35.3328
TZEIOR365	TZEIOR164	6024 ± 73.61	between	4457.16	35.1533
TZEIOR410	TZEIOR164	6013 ± 73.61	between	4457.16	34.9065
TZEIOR422	TZEIOR108	6006 ± 73.61	between	4457.16	34.7495
TZEIOR377	TZEIOR108	5977 ± 73.61	between	4457.16	34.0988
TZEIOR464	TZEIOR108	5951 ± 73.61	between	4457.16	33.5155
TZEIOR389	TZEIOR108	5931 ± 73.61	between	4457.16	33.0668
TZEIOR367	TZEIOR108	5884 ± 73.61	between	4457.16	32.0123
TZEIOR435	TZEIOR108	5890 ± 73.61	between	4457.16	32.1469
TZEIOR460	TZEIOR164	5873 ± 73.61	between	4457.16	31.7655
TZEIOR446	TZEIOR108	5866 ± 73.61	between	4457.16	31.6085
TZEIOR418	TZEIOR108	5836 ± 73.61	between	4457.16	30.9354
TZEIOR440	TZEIOR164	5798 ± 73.61	between	4457.16	30.0828
TZEIOR398	TZEIOR164	5793 ± 73.61	between	4457.16	29.9707
TZEIOR370	TZEIOR164	5788 ± 73.61	between	4457.16	29.8585
TZEIOR377	TZEIOR164	5776 ± 73.61	between	4457.16	29.5892
TZEIOR434	TZEIOR164	5753 ± 73.61	between	4457.16	29.0732
TZEIOR450	TZEIOR164	5731 ± 73.61	between	4457.16	28.5796
TZEIOR367	TZEIOR164	5720 ± 73.61	between	4457.16	28.3328
TZEIOR375	TZEIOR164	5705 ± 73.61	between	4457.16	27.9963
TZEIOR434	TZEIOR108	5698 ± 73.61	between	4457.16	27.8393
TZEIOR461	TZEIOR164	5697 ± 73.61	between	4457.16	27.8168
TZEIOR384	TZEIOR164	5699 ± 73.61	between	4457.16	27.8617
TZEIOR416	TZEIOR164	5696 ± 73.61	between	4457.16	27.7944
TZEIOR438	TZEIOR164	5653 ± 73.61	between	4457.16	26.8296
TZEIOR412	TZEIOR164	5644 ± 73.61	between	4457.16	26.6277
TZEIOR415	TZEIOR164	5660 ± 73.61	between	4457.16	26.9867
TZEIOR442	TZEIOR108	5642 ± 73.61	between	4457.16	26.5828
TZEIOR384	TZEIOR108	5638 ± 73.61	between	4457.16	26.4931
TZEIOR416	TZEIOR108	5626 ± 73.61	between	4457.16	26.2239
TZEIOR394	TZEIOR164	5619 ± 73.61	between	4457.16	26.0668
TZEIOR430	TZEIOR164	5603 ± 73.61	between	4457.16	25.7078
TZEIOR378	TZEIOR108	5592 ± 73.61	between	4457.16	25.4611
TZEIOR376	TZEIOR108	5587 ± 73.61	between	4457.16	25.3489
TZEIOR439	TZEIOR108	5586 ± 73.61	between	4457.16	25.3264
TZEIOR393	TZEIOR108	5574 ± 73.61	between	4457.16	25.0572
TZEIOR454	TZEIOR164	5551 ± 73.61	between	4457.16	24.5412
TZEIOR409	TZEIOR108	5536 ± 73.61	between	4457.16	24.2047
TZEIOR431	TZEIOR164	5519 ± 73.61	between	4457.16	23.8232
TZEIOR452	TZEIOR108	5520 ± 73.61	between	4457.16	23.8457
TZEIOR445	TZEIOR164	5517 ± 73.61	between	4457.16	23.7784
TZEIOR423	TZEIOR164	5516 ± 73.61	between	4457.16	23.7559
TZEIOR462	TZEIOR108	5482 ± 73.61	between	4457.16	22.9931
TZEIOR385	TZEIOR164	5454 ± 73.61	between	4457.16	22.3649
TZEIOR466	TZEIOR164	5443 ± 73.61	between	4457.16	22.1181
TZEIOR443	TZEIOR164	5432 ± 73.61	between	4457.16	21.8713
TZEIOR430	TZEIOR108	5430 ± 73.61	between	4457.16	21.8265
TZEIOR394	TZEIOR108	5423 ± 73.61	between	4457.16	21.6694
TZEIOR436	TZEIOR164	5419 ± 73.61	between	4457.16	21.5797
TZEIOR449	TZEIOR164	5392 ± 73.61	between	4457.16	20.9739
TZEIOR464	TZEIOR164	5367 ± 73.61	between	4457.16	20.413
TZEIOR442	TZEIOR164	5366 ± 73.61	between	4457.16	20.3906
TZEIOR429	TZEIOR164	5354 ± 73.61	between	4457.16	20.1213
TZEIOR450	TZEIOR108	5321 ± 73.61	between	4457.16	19.381
TZEIOR408	TZEIOR164	5268 ± 73.61	between	4457.16	18.1919
TZEIOR433	TZEIOR164	5245 ± 73.61	between	4457.16	17.6758
TZEIOR378	TZEIOR164	5207 ± 73.61	between	4457.16	16.8233
TZEIOR435	TZEIOR164	5184 ± 73.61	between	4457.16	16.3072
TZEIOR460	TZEIOR108	5179 ± 73.61	between	4457.16	16.1951
TZEIOR421	TZEIOR108	5178 ± 73.61	between	4457.16	16.1726
TZEIOR389	TZEIOR164	5163 ± 73.61	between	4457.16	15.8361
TZEIOR432	TZEIOR164	5159 ± 73.61	between	4457.16	15.7463
TZEIOR432	TZEIOR108	5153 ± 73.61	between	4457.16	15.6117
TZEIOR448	TZEIOR164	5149 ± 73.61	between	4457.16	15.522
TZEIOR415	TZEIOR108	5144 ± 73.61	between	4457.16	15.4098
TZEIOR425	TZEIOR164	5134 ± 73.61	between	4457.16	15.1855
TZEIOR393	TZEIOR164	5122 ± 73.61	between	4457.16	14.9162
TZEIOR437	TZEIOR164	5098 ± 73.61	between	4457.16	14.3778
TZEIOR427	TZEIOR108	5096 ± 73.61	between	4457.16	14.3329
TZEIOR420	TZEIOR164	5074 ± 73.61	between	4457.16	13.8393
TZEIOR381	TZEIOR108	5037 ± 73.61	between	4457.16	13.0092
TZEIOR433	TZEIOR108	5032 ± 73.61	between	4457.16	12.897
TZEIOR465	TZEIOR108	5027 ± 73.61	between	4457.16	12.7848
TZEIOR441	TZEIOR164	5021 ± 73.61	between	4457.16	12.6502
TZEIOR368	TZEIOR164	5018 ± 73.61	between	4457.16	12.5829
TZEIOR411	TZEIOR164	5015 ± 73.61	between	4457.16	12.5156
TZEIOR376	TZEIOR164	5007 ± 73.61	between	4457.16	12.3361
TZEIOR451	TZEIOR164	5003 ± 73.61	between	4457.16	12.2464
